# Supplementary material for: catena-Poly[diammonium [diaqua­bis(pyridine-2,4-dicarboxyl­ato-κ2 N,O 2)cuprate(II)] [[diaqua­copper(II)]-μ-pyridine-2,4-dicarboxyl­ato-κ3 N,O 2:O 2′-[tetra­aqua­cadmium(II)]-μ-pyridine-2,4-dicarboxyl­ato-κ3 O 2:N,O 2′] hexa­hydrate]
Source: Acta Crystallogr Sect E Struct Rep Online. 2009 Nov 14;65(Pt 12):m1568–9. doi: 10.1107/S1600536809046911 (PMC2971796; doi:10.1107/S1600536809046911)
Supplement: Supplementary file 1 [file e-65-m1568-sup1.cif]

##############################################################################
###                                                                        ###
###        Electronic paper (Acta Crystallographica Section E)             ###
###                                                                        ###
##############################################################################
#                                                                            #
# This CIF contains the data in a paper accepted for publication in Acta     #
# Crystallographica Section E. It conforms to the requirements of Notes      #
# for Authors for Section E, and has been peer reviewed under the auspices   #
# of the IUCr Commission on Journals.                                        #
#                                                                            #
# Full details of the Crystallographic Information File format               #
# are given in the paper "The Crystallographic Information File (CIF):       #
# a New Standard Archive File for Crystallography" by S. R. Hall, F. H.      #
# Allen and I. D. Brown [Acta Cryst. (1991), A47, 655-685].                  #
#                                                                            #
# The current version of the core CIF dictionary is obtainable from          #
# ftp://ftp.iucr.org/pub/cif_core.dic. The current version number is 2.4.    #
#                                                                            #
# Software is freely available for graphical display of the structure(s) in  #
# this CIF.  For information consult the CIF home page http://www.iucr.org/  #
# cif/home.html                                                              #
#                                                                            #
# This file may be used for bona fide research purposes within the           #
# scientific community so long as proper attribution is given to the journal # 
# article from which it was obtained.                                        #
#                                                                            #
##############################################################################
                                             
data_I
_audit_creation_method     SHELXL-97
_chemical_name_systematic
;
<i>catena</i>-Poly[diammonium
[diaquabis(pyridine-2,4-dicarboxylato-\k^2^<i>N</i>,<i>O</i>^2^)cuprate(II)]
[[diaquacopper(II)]-\m-pyridine-2,4-dicarboxylato-
\k^3^<i>N</i>,<i>O</i>^2^:<i>O</i>^2'^-[tetraaquacadmium(II)]-
\m-pyridine-2,4-dicarboxylato-\k^3^<i>O</i>^2^:<i>N</i>,<i>O</i>^2'^]
hexahydrate]
;
_chemical_name_common     ?
_chemical_formula_moiety
                '2(H4 N +), C14 H10 Cu N2 O10 2-, C14 H18 Cd Cu N2 O14, 6(H2 O)'
_chemical_formula_sum     'C28 H48 Cd Cu2 N6 O30'
_chemical_formula_iupac
;
(N H4)2 [Cu (C7 H3 N O4)2 (H2 O)2] [Cd Cu (C7 H3 N O4)2 (H2 O)6], 6H2 O
;
_chemical_formula_weight     1188.20
_chemical_melting_point     ?
_symmetry_cell_setting     Triclinic
_symmetry_space_group_name_H-M     'P -1'
_symmetry_space_group_name_Hall     '-P 1'
loop_
    _symmetry_equiv_pos_as_xyz
    'x, y, z'
    '-x, -y, -z'
_cell_length_a     10.4520(19)
_cell_length_b     10.5252(19)
_cell_length_c     10.6733(19)
_cell_angle_alpha     102.869(2)
_cell_angle_beta     103.536(2)
_cell_angle_gamma     94.834(2)
_cell_volume     1101.3(3)
_cell_formula_units_Z     1
_cell_measurement_reflns_used     4140
_cell_measurement_theta_min     2.47
_cell_measurement_theta_max     26.06
_cell_measurement_temperature     293(2)
_exptl_crystal_description     block
_exptl_crystal_colour     blue
_exptl_crystal_size_max     0.22
_exptl_crystal_size_mid     0.20
_exptl_crystal_size_min     0.16
_exptl_crystal_density_diffrn     1.792
_exptl_crystal_density_meas     ?
_exptl_crystal_density_method     'not measured'
_exptl_crystal_F_000     604
_exptl_absorpt_coefficient_mu     1.542
_exptl_absorpt_correction_type     multi-scan
_exptl_absorpt_process_details     '(SADABS; Sheldrick, 1996)'
_exptl_absorpt_correction_T_min     0.720
_exptl_absorpt_correction_T_max     0.785
_diffrn_ambient_temperature     293(2)
_diffrn_radiation_type     MoK\a
_diffrn_radiation_wavelength     0.71073
_diffrn_radiation_source     'fine-focus sealed tube'
_diffrn_radiation_monochromator     graphite
_diffrn_measurement_device_type     'Bruker SMART APEX CCD'
_diffrn_measurement_method     '\f and \w'
_diffrn_detector_area_resol_mean     ?
_diffrn_reflns_number     6205
_diffrn_reflns_av_R_equivalents     0.0109
_diffrn_reflns_av_sigmaI/netI     0.0189
_diffrn_reflns_theta_min     2.01
_diffrn_reflns_theta_max     26.06
_diffrn_reflns_theta_full     25.00
_diffrn_measured_fraction_theta_max     0.969
_diffrn_measured_fraction_theta_full     0.981
_diffrn_reflns_limit_h_min     -12
_diffrn_reflns_limit_h_max     8
_diffrn_reflns_limit_k_min     -12
_diffrn_reflns_limit_k_max     12
_diffrn_reflns_limit_l_min     -11
_diffrn_reflns_limit_l_max     13
_diffrn_standards_number     ?
_diffrn_standards_interval_count     ?
_diffrn_standards_interval_time     ?
_diffrn_standards_decay_%     ?
_reflns_number_total     4212
_reflns_number_gt     3869
_reflns_threshold_expression     I>2\s(I)
_refine_ls_structure_factor_coef     Fsqd
_refine_ls_matrix_type     full
_refine_ls_R_factor_all     0.0288
_refine_ls_R_factor_gt     0.0261
_refine_ls_wR_factor_gt     0.0705
_refine_ls_wR_factor_ref     0.0727
_refine_ls_goodness_of_fit_ref     1.051
_refine_ls_restrained_S_all     1.051
_refine_ls_number_reflns     4212
_refine_ls_number_parameters     361
_refine_ls_number_restraints     31
_refine_ls_hydrogen_treatment     mixed
_refine_ls_weighting_scheme     calc
_refine_ls_weighting_details
         'calc w=1/[\s^2^(Fo^2^)+(0.0412P)^2^+0.7186P] where P=(Fo^2^+2Fc^2^)/3'
_atom_sites_solution_hydrogens     geom
_atom_sites_solution_primary     direct
_atom_sites_solution_secondary     difmap
_refine_ls_shift/su_max     0.004
_refine_ls_shift/su_mean     0.000
_refine_diff_density_max     0.674
_refine_diff_density_min     -0.406
_refine_ls_extinction_method     none
_refine_ls_extinction_coef     ?
loop_
    _atom_type_symbol
    _atom_type_description
    _atom_type_scat_dispersion_real
    _atom_type_scat_dispersion_imag
    _atom_type_scat_source
    'C' 'C' 0.0033 0.0016
                         'International Tables Vol C Tables 4.2.6.8 and 6.1.1.4'
    'H' 'H' 0.0000 0.0000
                         'International Tables Vol C Tables 4.2.6.8 and 6.1.1.4'
    'N' 'N' 0.0061 0.0033
                         'International Tables Vol C Tables 4.2.6.8 and 6.1.1.4'
    'O' 'O' 0.0106 0.0060
                         'International Tables Vol C Tables 4.2.6.8 and 6.1.1.4'
    'Cu' 'Cu' 0.3201 1.2651
                         'International Tables Vol C Tables 4.2.6.8 and 6.1.1.4'
    'Cd' 'Cd' -0.8075 1.2024
                         'International Tables Vol C Tables 4.2.6.8 and 6.1.1.4'
_computing_data_collection     'SMART (Bruker, 2007)'
_computing_cell_refinement     'SAINT (Bruker, 2007)'
_computing_data_reduction     'SAINT (Bruker, 2007)'
_computing_structure_solution     'SHELXS97 (Sheldrick, 2008)'
_computing_structure_refinement     'SHELXL97 (Sheldrick, 2008)'
_computing_molecular_graphics     'SHELXTL (Sheldrick, 2008)'
_computing_publication_material     'SHELXTL (Sheldrick, 2008)'
loop_
    _atom_site_type_symbol
    _atom_site_label
    _atom_site_fract_x
    _atom_site_fract_y
    _atom_site_fract_z
    _atom_site_U_iso_or_equiv
    _atom_site_adp_type
    _atom_site_calc_flag
    _atom_site_refinement_flags
    _atom_site_occupancy
    _atom_site_disorder_assembly
    _atom_site_disorder_group
    Cd Cd1 0.0000 0.0000 0.5000 0.02604(8) Uani d S 1 . .
    Cu Cu1 0.5000 0.0000 0.5000 0.02460(10) Uani d S 1 . .
    Cu Cu2 0.5000 0.5000 1.0000 0.03268(11) Uani d S 1 . .
    N N1 0.44406(17) 0.04440(17) 0.32615(17) 0.0221(4) Uani d . 1 . .
    N N2 0.60608(19) 0.56353(19) 0.88835(18) 0.0282(4) Uani d . 1 . .
    O O1 0.30942(15) -0.02363(16) 0.48585(15) 0.0281(3) Uani d . 1 . .
    O O2 0.11497(15) -0.03483(18) 0.34073(16) 0.0342(4) Uani d . 1 . .
    O O3 0.1713(2) -0.0467(2) -0.13119(19) 0.0591(6) Uani d . 1 . .
    O O4 0.30140(19) 0.1332(2) -0.12763(17) 0.0439(5) Uani d . 1 . .
    O O5 0.35050(16) 0.49779(19) 0.84955(17) 0.0369(4) Uani d . 1 . .
    O O6 0.30210(18) 0.5639(2) 0.6633(2) 0.0490(5) Uani d . 1 . .
    O O7 0.71230(17) 0.72200(19) 0.51106(18) 0.0391(4) Uani d . 1 . .
    O O8 0.89977(16) 0.65182(18) 0.59992(18) 0.0366(4) Uani d . 1 . .
    C C1 0.2382(2) -0.0169(2) 0.3746(2) 0.0239(4) Uani d . 1 . .
    C C2 0.3115(2) 0.0180(2) 0.2780(2) 0.0227(4) Uani d . 1 . .
    C C3 0.2475(2) 0.0220(2) 0.1505(2) 0.0269(5) Uani d . 1 . .
    H H3 0.1557 0.0001 0.1186 0.032 Uiso calc R 1 . .
    C C4 0.3247(2) 0.0598(2) 0.0707(2) 0.0267(5) Uani d . 1 . .
    C C5 0.2599(2) 0.0495(3) -0.0752(2) 0.0327(5) Uani d . 1 . .
    C C6 0.4603(2) 0.0970(2) 0.1247(2) 0.0262(5) Uani d . 1 . .
    H H6 0.5124 0.1301 0.0763 0.031 Uiso calc R 1 . .
    C C7 0.5176(2) 0.0845(2) 0.2518(2) 0.0255(4) Uani d . 1 . .
    H H7 0.6094 0.1046 0.2858 0.031 Uiso calc R 1 . .
    C C8 0.7820(2) 0.6710(2) 0.5938(2) 0.0280(5) Uani d . 1 . .
    C C9 0.7192(2) 0.6332(2) 0.6975(2) 0.0270(5) Uani d . 1 . .
    C C10 0.7977(2) 0.6251(3) 0.8193(2) 0.0337(5) Uani d . 1 . .
    H H10 0.8898 0.6421 0.8379 0.040 Uiso calc R 1 . .
    C C11 0.7380(2) 0.5914(3) 0.9128(2) 0.0340(5) Uani d . 1 . .
    H H11 0.7913 0.5882 0.9948 0.041 Uiso calc R 1 . .
    C C12 0.5292(2) 0.5726(2) 0.7720(2) 0.0261(5) Uani d . 1 . .
    C C13 0.5820(2) 0.6079(2) 0.6751(2) 0.0258(4) Uani d . 1 . .
    H H13 0.5262 0.6147 0.5958 0.031 Uiso calc R 1 . .
    C C14 0.3820(2) 0.5433(2) 0.7580(2) 0.0305(5) Uani d . 1 . .
    O O1W 0.14804(16) 0.17674(17) 0.64065(16) 0.0324(4) Uani d D 1 . .
    H H1A 0.202(2) 0.205(3) 0.590(2) 0.039 Uiso d D 1 . .
    H H1B 0.201(2) 0.159(3) 0.7184(16) 0.039 Uiso d D 1 . .
    O O2W 0.08911(16) -0.15033(17) 0.60774(17) 0.0323(4) Uani d D 1 . .
    H H2A 0.121(2) -0.102(2) 0.6985(13) 0.039 Uiso d D 1 . .
    H H2B 0.023(2) -0.2214(18) 0.603(2) 0.039 Uiso d D 1 . .
    O O3W 0.46396(19) -0.24026(19) 0.37308(18) 0.0397(4) Uani d D 1 . .
    H H3A 0.3913(16) -0.275(3) 0.399(3) 0.048 Uiso d D 1 . .
    H H3B 0.5449(13) -0.261(3) 0.419(3) 0.048 Uiso d D 1 . .
    O O4W 0.4544(2) 0.7280(2) 1.10086(19) 0.0445(4) Uani d D 1 . .
    H H4A 0.447(3) 0.731(3) 1.1887(15) 0.053 Uiso d D 1 . .
    H H4B 0.5379(17) 0.775(3) 1.106(3) 0.053 Uiso d D 1 . .
    O O5W 0.1659(2) -0.2927(2) -0.0551(2) 0.0585(6) Uani d D 1 . .
    H H5A 0.2575(14) -0.294(3) -0.016(3) 0.070 Uiso d D 1 . .
    H H5B 0.158(3) -0.213(2) -0.084(3) 0.070 Uiso d D 1 . .
    O O6W 0.2430(2) 0.6784(2) 0.4538(2) 0.0459(5) Uani d D 1 . .
    H H6A 0.260(3) 0.632(2) 0.522(2) 0.055 Uiso d D 1 . .
    H H6B 0.210(3) 0.7573(18) 0.488(3) 0.055 Uiso d D 1 . .
    O O7W 0.0227(3) -0.2976(3) 0.1422(3) 0.0668(7) Uani d D 1 . .
    H H7A 0.033(3) -0.2138(19) 0.202(3) 0.080 Uiso d D 1 . .
    H H7B 0.083(3) -0.297(3) 0.088(3) 0.080 Uiso d D 1 . .
    N N3 1.0503(2) 0.4588(2) 0.6944(3) 0.0482(6) Uani d D 1 . .
    H H31 1.020(2) 0.406(2) 0.749(2) 0.058 Uiso d D 1 . .
    H H32 0.9847(18) 0.5165(19) 0.666(2) 0.058 Uiso d D 1 . .
    H H33 1.1357(14) 0.5156(19) 0.745(2) 0.058 Uiso d D 1 . .
    H H34 1.065(2) 0.4011(19) 0.6132(15) 0.058 Uiso d D 1 . .
loop_
    _atom_site_aniso_label
    _atom_site_aniso_U_11
    _atom_site_aniso_U_22
    _atom_site_aniso_U_33
    _atom_site_aniso_U_12
    _atom_site_aniso_U_13
    _atom_site_aniso_U_23
    Cd1 0.02452(13) 0.03503(14) 0.02213(13) 0.00417(9) 0.00922(9) 0.01115(9)
    Cu1 0.02026(19) 0.0393(2) 0.01908(19) 0.00659(15) 0.00640(15) 0.01509(16)
    Cu2 0.0253(2) 0.0519(3) 0.0262(2) -0.00001(18) 0.00792(17) 0.02147(19)
    N1 0.0217(9) 0.0281(9) 0.0180(8) 0.0046(7) 0.0060(7) 0.0077(7)
    N2 0.0284(10) 0.0354(10) 0.0239(9) 0.0021(8) 0.0081(8) 0.0132(8)
    O1 0.0248(8) 0.0418(9) 0.0230(8) 0.0056(7) 0.0091(6) 0.0158(7)
    O2 0.0214(8) 0.0579(11) 0.0241(8) 0.0019(7) 0.0082(7) 0.0113(8)
    O3 0.0686(15) 0.0667(14) 0.0275(10) -0.0263(12) -0.0090(10) 0.0183(9)
    O4 0.0468(11) 0.0582(12) 0.0280(9) -0.0027(9) 0.0038(8) 0.0235(9)
    O5 0.0264(9) 0.0565(11) 0.0323(9) -0.0003(8) 0.0089(7) 0.0214(8)
    O6 0.0295(9) 0.0816(15) 0.0422(11) 0.0023(9) 0.0037(8) 0.0367(11)
    O7 0.0360(9) 0.0528(11) 0.0423(10) 0.0131(8) 0.0178(8) 0.0298(9)
    O8 0.0295(9) 0.0450(10) 0.0460(10) 0.0076(7) 0.0177(8) 0.0241(8)
    C1 0.0238(11) 0.0291(11) 0.0201(10) 0.0040(8) 0.0076(8) 0.0068(8)
    C2 0.0219(10) 0.0292(11) 0.0199(10) 0.0055(8) 0.0077(8) 0.0087(8)
    C3 0.0220(11) 0.0375(12) 0.0216(11) 0.0040(9) 0.0047(9) 0.0096(9)
    C4 0.0305(12) 0.0319(12) 0.0191(10) 0.0054(9) 0.0063(9) 0.0089(9)
    C5 0.0345(13) 0.0440(14) 0.0214(11) 0.0053(11) 0.0069(10) 0.0124(10)
    C6 0.0290(11) 0.0314(11) 0.0213(10) 0.0021(9) 0.0110(9) 0.0092(9)
    C7 0.0231(11) 0.0322(12) 0.0236(11) 0.0030(9) 0.0088(9) 0.0095(9)
    C8 0.0308(12) 0.0278(11) 0.0310(12) 0.0035(9) 0.0139(10) 0.0129(9)
    C9 0.0305(12) 0.0263(11) 0.0285(11) 0.0041(9) 0.0127(9) 0.0104(9)
    C10 0.0257(12) 0.0453(14) 0.0328(12) 0.0026(10) 0.0090(10) 0.0149(11)
    C11 0.0263(12) 0.0498(15) 0.0291(12) 0.0031(10) 0.0058(10) 0.0190(11)
    C12 0.0277(11) 0.0267(11) 0.0263(11) 0.0037(9) 0.0092(9) 0.0091(9)
    C13 0.0280(11) 0.0299(11) 0.0223(10) 0.0035(9) 0.0085(9) 0.0104(9)
    C14 0.0280(12) 0.0377(13) 0.0274(12) 0.0017(10) 0.0076(10) 0.0123(10)
    O1W 0.0271(8) 0.0448(10) 0.0260(8) -0.0001(7) 0.0065(7) 0.0126(7)
    O2W 0.0289(9) 0.0393(9) 0.0310(9) 0.0019(7) 0.0074(7) 0.0150(7)
    O3W 0.0398(10) 0.0460(11) 0.0390(10) 0.0101(8) 0.0139(8) 0.0168(8)
    O4W 0.0488(12) 0.0475(11) 0.0367(10) -0.0018(9) 0.0118(9) 0.0120(9)
    O5W 0.0555(13) 0.0568(13) 0.0681(15) 0.0083(11) 0.0205(12) 0.0208(11)
    O6W 0.0532(12) 0.0450(11) 0.0466(11) 0.0098(9) 0.0174(9) 0.0205(9)
    O7W 0.0744(17) 0.0650(15) 0.0564(15) -0.0103(13) 0.0218(13) 0.0085(12)
    N3 0.0302(12) 0.0545(15) 0.0682(17) 0.0102(10) 0.0157(11) 0.0277(13)
loop_
    _geom_bond_atom_site_label_1
    _geom_bond_atom_site_label_2
    _geom_bond_site_symmetry_2
    _geom_bond_distance
    _geom_bond_publ_flag
    Cd1 O2 . 2.2850(16) ?
    Cd1 O2 2_556 2.2850(16) ?
    Cd1 O1W . 2.3004(17) ?
    Cd1 O2W 2_556 2.2915(17) ?
    Cd1 O2W . 2.2915(17) ?
    Cd1 O1W 2_556 2.3004(17) ?
    Cu1 O1 2_656 1.9523(15) ?
    Cu1 O1 . 1.9523(15) ?
    Cu1 N1 . 1.9819(17) ?
    Cu1 N1 2_656 1.9819(17) ?
    Cu1 O3W 2_656 2.539(2) ?
    Cu1 O3W . 2.539(2) ?
    Cu2 O5 . 1.9553(17) ?
    Cu2 O5 2_667 1.9553(17) ?
    Cu2 N2 . 1.9862(18) ?
    Cu2 N2 2_667 1.9862(18) ?
    Cu2 O4W 2_667 2.535(2) ?
    Cu2 O4W . 2.535(2) ?
    N1 C7 . 1.334(3) ?
    N1 C2 . 1.342(3) ?
    N2 C11 . 1.336(3) ?
    N2 C12 . 1.340(3) ?
    O1 C1 . 1.266(3) ?
    O2 C1 . 1.239(3) ?
    O3 C5 . 1.246(3) ?
    O4 C5 . 1.244(3) ?
    O5 C14 . 1.275(3) ?
    O6 C14 . 1.224(3) ?
    O7 C8 . 1.255(3) ?
    O8 C8 . 1.253(3) ?
    C1 C2 . 1.509(3) ?
    C2 C3 . 1.379(3) ?
    C3 C4 . 1.397(3) ?
    C3 H3 . 0.9300 ?
    C4 C6 . 1.384(3) ?
    C4 C5 . 1.521(3) ?
    C6 C7 . 1.389(3) ?
    C6 H6 . 0.9300 ?
    C7 H7 . 0.9300 ?
    C8 C9 . 1.519(3) ?
    C9 C13 . 1.390(3) ?
    C9 C10 . 1.389(3) ?
    C10 C11 . 1.386(3) ?
    C10 H10 . 0.9300 ?
    C11 H11 . 0.9300 ?
    C12 C13 . 1.385(3) ?
    C12 C14 . 1.509(3) ?
    C13 H13 . 0.9300 ?
    O1W H1A . 0.94(2) ?
    O1W H1B . 0.95(2) ?
    O2W H2A . 0.950(10)
                      ?
    O2W H2B . 0.950(10)
                      ?
    O3W H3A . 0.940(10)
                      ?
    O3W H3B . 0.940(10)
                      ?
    O4W H4A . 0.950(10)
                      ?
    O4W H4B . 0.950(10)
                      ?
    O5W H5A . 0.950(10)
                      ?
    O5W H5B . 0.960(10)
                      ?
    O6W H6A . 0.950(10)
                      ?
    O6W H6B . 0.96(3) ?
    O7W H7A . 0.95(3) ?
    O7W H7B . 0.95(3) ?
    N3 H31 . 0.98(2) ?
    N3 H32 . 0.99(2) ?
    N3 H33 . 0.990(10)
                     ?
    N3 H34 . 0.99(2) ?
loop_
    _geom_angle_atom_site_label_1
    _geom_angle_atom_site_label_2
    _geom_angle_atom_site_label_3
    _geom_angle_site_symmetry_1
    _geom_angle_site_symmetry_3
    _geom_angle
    _geom_angle_publ_flag
    O2 Cd1 O2 . 2_556 180.00(6) ?
    O2 Cd1 O2W . 2_556 84.25(6) ?
    O2 Cd1 O2W 2_556 2_556 95.75(6) ?
    O2 Cd1 O2W . . 95.75(6) ?
    O2 Cd1 O2W 2_556 . 84.25(6) ?
    O2W Cd1 O2W 2_556 . 180.0 ?
    O2 Cd1 O1W . . 95.40(6) ?
    O2 Cd1 O1W 2_556 . 84.60(6) ?
    O2W Cd1 O1W 2_556 . 85.58(6) ?
    O2W Cd1 O1W . . 94.42(6) ?
    O2 Cd1 O1W . 2_556 84.60(6) ?
    O2 Cd1 O1W 2_556 2_556 95.40(6) ?
    O2W Cd1 O1W 2_556 2_556 94.43(6) ?
    O2W Cd1 O1W . 2_556 85.57(6) ?
    O1W Cd1 O1W . 2_556 179.9990(10)
                                   ?
    O1 Cu1 O1 2_656 . 180.0 ?
    O1 Cu1 N1 2_656 . 96.26(7) ?
    O1 Cu1 N1 . . 83.74(7) ?
    O1 Cu1 N1 2_656 2_656 83.74(7) ?
    O1 Cu1 N1 . 2_656 96.26(7) ?
    N1 Cu1 N1 . 2_656 180.0 ?
    O1 Cu1 O3W 2_656 2_656 85.99(6) ?
    O1 Cu1 O3W . 2_656 94.01(6) ?
    N1 Cu1 O3W . 2_656 92.15(7) ?
    N1 Cu1 O3W 2_656 2_656 87.85(7) ?
    O1 Cu1 O3W 2_656 . 94.01(6) ?
    O1 Cu1 O3W . . 85.99(6) ?
    N1 Cu1 O3W . . 87.85(7) ?
    N1 Cu1 O3W 2_656 . 92.15(7) ?
    O3W Cu1 O3W 2_656 . 180.00(4) ?
    O5 Cu2 O5 . 2_667 180.0 ?
    O5 Cu2 N2 . . 83.06(7) ?
    O5 Cu2 N2 2_667 . 96.94(7) ?
    O5 Cu2 N2 . 2_667 96.95(7) ?
    O5 Cu2 N2 2_667 2_667 83.05(7) ?
    N2 Cu2 N2 . 2_667 179.9980(10)
                                 ?
    O5 Cu2 O4W . 2_667 94.09(7) ?
    O5 Cu2 O4W 2_667 2_667 85.91(7) ?
    N2 Cu2 O4W . 2_667 86.13(7) ?
    N2 Cu2 O4W 2_667 2_667 93.87(7) ?
    O5 Cu2 O4W . . 85.91(7) ?
    O5 Cu2 O4W 2_667 . 94.09(7) ?
    N2 Cu2 O4W . . 93.87(7) ?
    N2 Cu2 O4W 2_667 . 86.13(7) ?
    O4W Cu2 O4W 2_667 . 180.0 ?
    C7 N1 C2 . . 119.16(18) ?
    C7 N1 Cu1 . . 129.85(15) ?
    C2 N1 Cu1 . . 110.76(13) ?
    C11 N2 C12 . . 119.09(19) ?
    C11 N2 Cu2 . . 128.85(15) ?
    C12 N2 Cu2 . . 112.00(15) ?
    C1 O1 Cu1 . . 113.79(13) ?
    C1 O2 Cd1 . . 119.57(14) ?
    C14 O5 Cu2 . . 114.67(15) ?
    O2 C1 O1 . . 125.21(19) ?
    O2 C1 C2 . . 118.48(18) ?
    O1 C1 C2 . . 116.30(18) ?
    N1 C2 C3 . . 122.80(19) ?
    N1 C2 C1 . . 114.40(18) ?
    C3 C2 C1 . . 122.80(19) ?
    C2 C3 C4 . . 118.1(2) ?
    C2 C3 H3 . . 121.0 ?
    C4 C3 H3 . . 121.0 ?
    C6 C4 C3 . . 118.78(19) ?
    C6 C4 C5 . . 121.7(2) ?
    C3 C4 C5 . . 119.4(2) ?
    O4 C5 O3 . . 126.5(2) ?
    O4 C5 C4 . . 118.3(2) ?
    O3 C5 C4 . . 115.1(2) ?
    C4 C6 C7 . . 119.3(2) ?
    C4 C6 H6 . . 120.3 ?
    C7 C6 H6 . . 120.3 ?
    N1 C7 C6 . . 121.5(2) ?
    N1 C7 H7 . . 119.2 ?
    C6 C7 H7 . . 119.2 ?
    O8 C8 O7 . . 125.5(2) ?
    O8 C8 C9 . . 117.5(2) ?
    O7 C8 C9 . . 117.0(2) ?
    C13 C9 C10 . . 117.8(2) ?
    C13 C9 C8 . . 121.3(2) ?
    C10 C9 C8 . . 120.8(2) ?
    C11 C10 C9 . . 119.8(2) ?
    C11 C10 H10 . . 120.1 ?
    C9 C10 H10 . . 120.1 ?
    N2 C11 C10 . . 121.8(2) ?
    N2 C11 H11 . . 119.1 ?
    C10 C11 H11 . . 119.1 ?
    N2 C12 C13 . . 122.2(2) ?
    N2 C12 C14 . . 114.18(19) ?
    C13 C12 C14 . . 123.7(2) ?
    C12 C13 C9 . . 119.4(2) ?
    C12 C13 H13 . . 120.3 ?
    C9 C13 H13 . . 120.3 ?
    O6 C14 O5 . . 124.6(2) ?
    O6 C14 C12 . . 119.9(2) ?
    O5 C14 C12 . . 115.49(19) ?
    Cd1 O1W H1A . . 106.3(16) ?
    Cd1 O1W H1B . . 114.8(16) ?
    H1A O1W H1B . . 110.0(10)
                           ?
    Cd1 O2W H2A . . 104.0(16) ?
    Cd1 O2W H2B . . 112.0(16) ?
    H2A O2W H2B . . 108.0(10)
                           ?
    H3A O3W H3B . . 112.0(10)
                           ?
    H4A O4W H4B . . 109(3) ?
    H5A O5W H5B . . 108(3) ?
    H6A O6W H6B . . 108.0(10)
                           ?
    H7A O7W H7B . . 110(3) ?
    H31 N3 H32 . . 112.0(10)
                          ?
    H31 N3 H33 . . 110.0(10)
                          ?
    H32 N3 H33 . . 108.0(10)
                          ?
    H31 N3 H34 . . 111.0(10)
                          ?
    H32 N3 H34 . . 108.0(10)
                          ?
    H33 N3 H34 . . 108.0(10)
                          ?
loop_
    _geom_hbond_atom_site_label_D
    _geom_hbond_atom_site_label_H
    _geom_hbond_atom_site_label_A
    _geom_hbond_site_symmetry_A
    _geom_hbond_distance_DH
    _geom_hbond_distance_HA
    _geom_hbond_distance_DA
    _geom_hbond_angle_DHA
    _geom_hbond_publ_flag
    O1W H1A O7 2_666 0.94(2) 1.800(10)
                                     2.739(2) 171(2) y
    O1W H1B O4 1_556 0.95(2) 1.820(10)
                                     2.769(2) 177(3) y
    O2W H2A O3 1_556 0.950(10)
                             1.720(10)
                                     2.657(3) 168(2) y
    O2W H2B O8 1_445 0.950(10)
                             1.770(10)
                                     2.722(2) 177(2) y
    O3W H3A O6W 1_545 0.940(10)
                              1.840(10)
                                      2.781(3) 172(3) y
    O3W H3B O7 1_545 0.940(10)
                             1.840(10)
                                     2.776(3) 172(3) y
    O4W H4A O3W 1_566 0.950(10)
                              1.890(10)
                                      2.827(3) 169(2) y
    O4W H4B O4 2_666 0.950(10)
                             1.800(10)
                                     2.752(3) 176(2) y
    O5W H5A O4W 1_544 0.950(10)
                              2.100(10)
                                      3.048(3) 170(3) y
    O5W H5B O3 . 0.960(10)
                         1.930(10)
                                 2.882(3) 171(3) y
    O6W H6A O6 . 0.950(10)
                         1.790(10)
                                 2.742(3) 173(3) y
    O6W H6B O2W 1_565 0.96(3) 2.14(2) 2.991(3) 147(2) y
    O7W H7A O2 . 0.95(3) 2.09(3) 3.009(3) 163(3) y
    O7W H7B O5W . 0.95(3) 1.93(3) 2.861(3) 165(4) y
    N3 H31 O7W 2_656 0.98(2) 1.90(2) 2.867(3) 174(2) y
    N3 H32 O8 . 0.99(2) 1.920(10)
                                2.886(3) 164(2) y
    N3 H33 O5W 1_666 0.990(10)
                             2.53(2) 3.208(4) 126(2) y
    N3 H33 O5 1_655 0.990(10)
                            2.30(2) 3.131(3) 140(2) y
    N3 H33 O6 1_655 0.990(10)
                            2.19(2) 2.888(3) 126(2) y
    N3 H34 O8 2_766 0.99(2) 2.340(10)
                                    3.277(3) 157(2) y
data_global
_journal_date_recd_electronic     2009-10-21
_journal_date_accepted     2009-11-06
_journal_name_full     'Acta Crystallographica, Section E'
_journal_year     2009
_journal_volume     65
_journal_issue     12
_journal_page_first     m1568
_journal_page_last     m1569
_journal_paper_category     QM
_journal_coeditor_code     BG2303
_publ_contact_author_name     'Prof. Ning-Hai Hu'
_publ_contact_author_address
;
The State Key Laboratory of Electroanalytical Chemistry
Changchun Institute of Applied Chemistry
Chinese Academy of Sciences
Changchun 130022
People's Republic of China
;
_publ_contact_author_email     hunh@ciac.jl.cn
_publ_contact_author_fax     '86 431 85685653'
_publ_contact_author_phone     '86 431 85262342'
_publ_section_title
;\
<i>catena</i>-Poly[diammonium
[diaquabis(pyridine-2,4-dicarboxylato-\k^2^<i>N</i>,<i>O</i>^2^)cuprate(II)]
[[diaquacopper(II)]-\m-pyridine-2,4-dicarboxylato-\k^3^<i>N</i>,<i>O</i>^2^:\
<i>O</i>^2'^-[tetraaquacadmium(II)]-\m-pyridine-2,4-dicarboxylato-\
\k^3^<i>O</i>^2^:<i>N</i>,<i>O</i>^2'^] hexahydrate]
;
loop_
    _publ_author_name
    _publ_author_footnote
    _publ_author_address
    'Wang, Guan-Hua' ?
;
The State Key Laboratory of Electroanalytical Chemistry
Changchun Institute of Applied Chemistry
Chinese Academy of Sciences
Changchun 130022
People's Republic of China
and
Graduate School
Chinese Academy of Sciences
Beijing 100039
People's Republic of China
;
    'Li, Zhi-Gang' ?
;
The State Key Laboratory of Electroanalytical Chemistry
Changchun Institute of Applied Chemistry
Chinese Academy of Sciences
Changchun 130022
People's Republic of China
and
Graduate School
Chinese Academy of Sciences
Beijing 100039
People's Republic of China
;
    'Jia, Heng-Qing' ?
;
The State Key Laboratory of Electroanalytical Chemistry
Changchun Institute of Applied Chemistry
Chinese Academy of Sciences
Changchun 130022
People's Republic of China
;
    'Hu, Ning-Hai' ?
;
The State Key Laboratory of Electroanalytical Chemistry
Changchun Institute of Applied Chemistry
Chinese Academy of Sciences
Changchun 130022
People's Republic of China
;
    'Xu, Jing-Wei' ?
;
The State Key Laboratory of Electroanalytical Chemistry
Changchun Institute of Applied Chemistry
Chinese Academy of Sciences
Changchun 130022
People's Republic of China
;
