# Supplementary material for: catena-Poly[diammonium [diaqua­bis(pyridine-2,4-dicarboxyl­ato-κ2 N,O 2)cuprate(II)] [[diaqua­copper(II)]-μ-pyridine-2,4-dicarboxyl­ato-κ3 N,O 2:O 2′-[tetra­aqua­cadmium(II)]-μ-pyridine-2,4-dicarboxyl­ato-κ3 O 2:N,O 2′] hexa­hydrate]
Source: Acta Crystallogr Sect E Struct Rep Online. 2009 Nov 14;65(Pt 12):m1568–9. doi: 10.1107/S1600536809046911 (PMC2971796; doi:10.1107/S1600536809046911)
Supplement: Supplementary file 2 [file e-65-m1568-Isup2.hkl]

# 
# h,k,l, Fc-squared, Fo-squared, sigma(Fo-squared) and status flag 
# 
data_I
_shelx_title ' W003 in P-1' 
_shelx_refln_list_code          4 
_shelx_F_calc_maximum      227.44 
_exptl_crystal_F_000       604.00 
_reflns_d_resolution_high  0.8088 
 
loop_ 
 _symmetry_equiv_pos_as_xyz 
 'x, y, z' 
 '-x, -y, -z' 
 
_cell_length_a    10.4520 
_cell_length_b    10.5252 
_cell_length_c    10.6733 
_cell_angle_alpha 102.869 
_cell_angle_beta  103.536 
_cell_angle_gamma  94.834 
 
_shelx_F_squared_multiplier     1.000 
 
loop_ 
 _refln_index_h 
 _refln_index_k 
 _refln_index_l 
 _refln_F_squared_calc 
 _refln_F_squared_meas 
 _refln_F_squared_sigma 
 _refln_observed_status 
   1   0   0     2949.02     3201.94     41.38 o 
   2   0   0     2257.03     2294.65     30.14 o 
   3   0   0      512.16      513.84      8.96 o 
   4   0   0    11713.41    12733.26    157.36 o 
   5   0   0     2435.61     3001.57     41.10 o 
   6   0   0     3237.49     3211.66     44.63 o 
   7   0   0      109.37      107.42      7.47 o 
   8   0   0     1617.91     1772.25     34.40 o 
   9   0   0        1.66        0.19      1.84 o 
  10   0   0     1149.77     1198.01     27.10 o 
  11   0   0        1.20       -2.55      2.88 o 
  12   0   0      355.34      382.70     15.75 o 
 -12   1   0      328.54      290.01     13.47 o 
 -11   1   0       95.48      106.75      8.20 o 
 -10   1   0      245.32      240.71      7.29 o 
  -9   1   0      499.39      443.67      9.35 o 
  -8   1   0      666.79      672.66     15.42 o 
  -7   1   0      775.82      794.51     16.07 o 
  -6   1   0      997.16     1047.28     18.57 o 
  -5   1   0      116.59      164.47      5.70 o 
  -4   1   0     3334.38     3696.83     49.25 o 
  -3   1   0      599.50      659.79     11.35 o 
  -2   1   0       24.12       16.24      1.63 o 
  -1   1   0     5823.68     6090.31     55.59 o 
   0   1   0     3180.86     3166.24     25.04 o 
   1   1   0      218.22      201.94      4.13 o 
   2   1   0     1086.38     1134.94     15.01 o 
   3   1   0      905.46      943.64     12.87 o 
   4   1   0      695.45      621.83      8.05 o 
   5   1   0       20.46        4.26      1.21 o 
   6   1   0     1818.45     2001.99     21.77 o 
   7   1   0     1853.94     2155.81     23.96 o 
   8   1   0       53.20       59.49      3.45 o 
   9   1   0     1296.96     1137.47     25.20 o 
  10   1   0       91.60      121.36      8.47 o 
  11   1   0       37.69       43.98      6.14 o 
  12   1   0      244.56      281.60     13.57 o 
 -12   2   0      455.80      415.39     16.13 o 
 -11   2   0      348.69      302.68      8.63 o 
 -10   2   0     1416.14     1445.56     27.69 o 
  -9   2   0       49.83       40.72      4.83 o 
  -8   2   0     3349.15     3519.65     51.69 o 
  -7   2   0       32.56       56.31      4.62 o 
  -6   2   0     2779.59     2704.61     39.80 o 
  -5   2   0     1061.07     1183.79     20.09 o 
  -4   2   0     3574.87     3717.68     50.06 o 
  -3   2   0       14.94       16.73      1.47 o 
  -2   2   0      524.34      537.81      6.79 o 
  -1   2   0     3150.49     3260.14     35.38 o 
   0   2   0    23005.46    22543.41    303.58 o 
   1   2   0      867.39      926.72      9.46 o 
   2   2   0     7441.64     7730.13     69.03 o 
   3   2   0     3705.62     4109.44     37.78 o 
   4   2   0     2850.56     2823.57     27.28 o 
   5   2   0       44.93       35.72      2.80 o 
   6   2   0     4143.21     4210.06     40.69 o 
   7   2   0      709.37      660.39     16.02 o 
   8   2   0     1128.82     1089.47     23.29 o 
   9   2   0       88.68       88.29      6.57 o 
  10   2   0      612.99      641.88     19.00 o 
  11   2   0        1.79       -2.66      2.66 o 
 -12   3   0      266.48      268.03     13.63 o 
 -11   3   0        8.33        3.91      3.53 o 
 -10   3   0      375.83      401.71     13.25 o 
  -9   3   0     1315.48     1333.44     26.12 o 
  -8   3   0      312.22      312.44     10.64 o 
  -7   3   0     2039.78     2151.30     34.64 o 
  -6   3   0       64.54       32.42      3.58 o 
  -5   3   0     4304.76     4553.13     62.01 o 
  -4   3   0     1857.79     1827.94     27.75 o 
  -3   3   0     1820.18     1771.20     18.54 o 
  -2   3   0     1767.12     2142.47     32.01 o 
  -1   3   0     6781.94     7113.89     53.09 o 
   0   3   0    12082.73    12729.12     94.86 o 
   1   3   0      263.05      221.39      6.24 o 
   2   3   0      201.35      189.24      3.18 o 
   3   3   0       20.41       25.22      1.31 o 
   4   3   0     7343.21     8172.06     73.26 o 
   5   3   0      115.01      156.61      3.60 o 
   6   3   0      161.96      172.67      7.44 o 
   7   3   0      370.85      403.01     12.38 o 
   8   3   0      413.55      419.30     13.57 o 
   9   3   0      343.59      329.44     12.54 o 
  10   3   0      291.07      287.63     12.65 o 
  11   3   0      160.70      167.41     10.48 o 
 -12   4   0      666.36      636.12     19.06 o 
 -11   4   0       17.23       14.17      4.34 o 
 -10   4   0      414.34      403.66     13.74 o 
  -9   4   0      137.85      152.36      8.25 o 
  -8   4   0      871.46      854.35     19.44 o 
  -7   4   0       13.75       14.50      3.53 o 
  -6   4   0     3394.98     3439.50     50.39 o 
  -5   4   0        3.48        3.57      1.38 o 
  -4   4   0     8799.54     9084.28     82.30 o 
  -3   4   0       47.01       37.26      2.77 o 
  -2   4   0     1885.15     1726.51     15.24 o 
  -1   4   0     1397.81     1457.08     13.09 o 
   0   4   0    10632.98    10618.05     78.70 o 
   1   4   0       74.04       76.31      2.03 o 
   2   4   0     9345.09     9722.86     86.24 o 
   3   4   0      307.99      331.56      6.24 o 
   4   4   0     1452.10     1348.94     14.36 o 
   5   4   0       43.32       47.51      4.02 o 
   6   4   0     4133.37     4200.62     60.87 o 
   7   4   0       17.34       17.32      3.58 o 
   8   4   0     1968.34     1879.64     34.59 o 
   9   4   0      137.43      125.32      8.14 o 
  10   4   0      192.30      230.94     11.35 o 
  11   4   0       16.32       18.95      5.05 o 
 -12   5   0      220.48      208.62     11.24 o 
 -11   5   0       49.85       29.05      5.27 o 
 -10   5   0      306.14      295.12     11.95 o 
  -9   5   0      284.78      282.20     11.29 o 
  -8   5   0      470.45      457.47     13.85 o 
  -7   5   0      452.11      468.71     13.52 o 
  -6   5   0      698.45      637.69     15.31 o 
  -5   5   0     1389.25     1312.35     16.37 o 
  -4   5   0     1417.16     1337.29     52.81 o 
  -3   5   0      402.16      414.89      8.82 o 
  -2   5   0        2.35        1.85      1.00 o 
  -1   5   0       65.55       56.01      2.18 o 
   0   5   0      885.08      854.80      9.99 o 
   1   5   0     2544.82     2402.85     20.37 o 
   2   5   0      689.89      626.76     12.53 o 
   3   5   0      448.15      424.51     10.43 o 
   4   5   0       78.94       75.59      4.89 o 
   5   5   0        6.72       11.13      2.66 o 
   6   5   0        0.77        0.98      2.23 o 
   7   5   0      886.60      885.25     20.25 o 
   8   5   0      203.66      190.97      9.34 o 
   9   5   0       71.99       74.99      6.84 o 
  10   5   0      195.75      193.69     10.70 o 
 -11   6   0      125.93      145.79      9.50 o 
 -10   6   0      659.23      651.43     18.95 o 
  -9   6   0       24.46       26.34      4.78 o 
  -8   6   0     1460.37     1460.82     29.00 o 
  -7   6   0      193.98      172.24      8.63 o 
  -6   6   0     1358.35     1323.66     19.38 o 
  -5   6   0        2.35        4.10      1.58 o 
  -4   6   0      601.35      557.11      9.10 o 
  -3   6   0       75.33       77.41      2.79 o 
  -2   6   0      468.51      404.46      6.05 o 
  -1   6   0     2676.58     2845.22     51.33 o 
   0   6   0     3742.20     3797.24     31.20 o 
   1   6   0      383.36      399.24      5.74 o 
   2   6   0      616.35      559.87      7.02 o 
   3   6   0        2.94        4.86      1.74 o 
   4   6   0     1453.02     1392.03     24.87 o 
   5   6   0      130.48      115.55      6.46 o 
   6   6   0      955.84      917.72     20.15 o 
   7   6   0       18.74       18.68      4.13 o 
   8   6   0      900.10      872.27     21.50 o 
   9   6   0       26.18       20.36      4.51 o 
  10   6   0      371.12      410.07     15.64 o 
 -11   7   0        0.24        0.92      3.26 o 
 -10   7   0      269.90      289.04     12.76 o 
  -9   7   0       78.97       71.40      6.90 o 
  -8   7   0       92.66       86.88      7.00 o 
  -7   7   0      921.93      936.18     21.67 o 
  -6   7   0      254.48      230.35      6.62 o 
  -5   7   0      279.71      245.21      6.20 o 
  -4   7   0      430.53      427.85     14.23 o 
  -3   7   0     1375.56     1361.14     14.34 o 
  -2   7   0      330.97      323.72      5.67 o 
  -1   7   0      117.96      129.27      3.60 o 
   0   7   0     1692.74     1731.61     16.83 o 
   1   7   0      902.50      891.89     10.29 o 
   2   7   0      331.29      315.33      7.63 o 
   3   7   0      378.01      346.49      8.30 o 
   4   7   0      677.79      622.12     11.96 o 
   5   7   0       79.48       84.19      4.72 o 
   6   7   0      133.52      130.10      7.66 o 
   7   7   0      189.03      199.61      9.50 o 
   8   7   0      186.78      181.25      9.50 o 
   9   7   0        1.83        3.31      3.31 o 
 -10   8   0      386.54      402.36     15.31 o 
  -9   8   0       63.72       53.11      6.46 o 
  -8   8   0      835.30      837.25     21.45 o 
  -7   8   0        2.64        0.60      3.10 o 
  -6   8   0      670.58      656.57     11.63 o 
  -5   8   0       15.98       16.48      2.35 o 
  -4   8   0     1065.98     1054.38     14.61 o 
  -3   8   0       56.29       44.28      3.94 o 
  -2   8   0      282.12      252.61      6.89 o 
  -1   8   0       55.71       53.78      2.65 o 
   0   8   0     1067.11     1050.96     12.13 o 
   1   8   0       30.84       21.60      2.84 o 
   2   8   0     2484.72     2538.84     30.84 o 
   3   8   0      167.87      142.65      5.86 o 
   4   8   0     1213.70     1222.38     19.07 o 
   5   8   0       89.04       90.70      5.22 o 
   6   8   0      538.16      562.90     12.77 o 
   7   8   0        0.51        2.01      3.75 o 
 -10   9   0      191.51      184.73     10.81 o 
  -9   9   0       25.97       21.72      5.00 o 
  -8   9   0      482.89      475.77     16.18 o 
  -7   9   0        7.89       13.09      4.34 o 
  -6   9   0      196.19      180.71      9.34 o 
  -5   9   0      224.43      203.08      9.12 o 
  -4   9   0      795.21      772.47     18.08 o 
  -3   9   0       36.78       35.95      4.64 o 
  -2   9   0      394.12      389.07      9.67 o 
  -1   9   0      188.29      191.95     10.70 o 
   0   9   0      125.42      128.53      9.29 o 
   1   9   0      105.53       94.75      8.20 o 
   2   9   0      230.76      225.78     12.27 o 
   3   9   0      471.19      500.48     18.84 o 
   4   9   0      133.04      153.51     10.97 o 
   5   9   0       72.91       74.72      8.69 o 
   6   9   0       31.94       30.08      6.46 o 
   7   9   0        0.46        2.12      4.13 o 
  -9  10   0        2.81       -2.99      2.99 o 
  -8  10   0      244.83      247.06     11.78 o 
  -7  10   0        4.46        9.01      3.96 o 
  -6  10   0      826.04      821.50     20.85 o 
  -5  10   0       63.53       65.70      5.97 o 
  -4  10   0      495.98      490.43     14.44 o 
  -3  10   0       23.88       25.33      3.28 o 
  -2  10   0      348.27      365.16     15.64 o 
  -1  10   0       40.53       33.07      6.30 o 
   0  10   0      305.87      277.58     13.90 o 
   1  10   0       16.14       12.27      4.78 o 
   2  10   0      674.47      737.71     23.89 o 
   3  10   0       10.22       11.02      5.00 o 
   4  10   0      807.83      801.90     26.06 o 
   5  10   0        1.03       -3.53      3.53 o 
   6  10   0      335.12      368.97     18.19 o 
  -7  11   0       81.44       86.72      7.60 o 
  -6  11   0      141.51      142.92      9.01 o 
  -5  11   0      118.50      130.48      8.09 o 
  -4  11   0      122.50      129.23      7.82 o 
  -3  11   0       51.08       38.82      7.66 o 
  -2  11   0      150.26      149.27     11.57 o 
  -1  11   0       36.90       45.61      7.49 o 
   0  11   0      124.20      108.98      9.94 o 
   1  11   0       93.87       89.00      9.34 o 
   2  11   0      242.48      257.05     14.44 o 
   3  11   0       56.78       64.45      8.85 o 
   4  11   0       68.50       86.23     10.10 o 
  -5  12   0        0.82       -1.30      2.71 o 
  -3  12   0        0.70        4.94      5.97 o 
  -2  12   0      428.51      469.69     20.20 o 
  -1  12   0        0.21        0.98      4.67 o 
   0  12   0      192.52      203.57     13.63 o 
   1  12   0        3.30        9.61      5.48 o 
   2  12   0      161.61      181.31     12.98 o 
  -3 -12   1        8.88        6.90      5.00 o 
  -2 -12   1       25.64       24.98      6.84 o 
  -1 -12   1      130.59      120.11     10.91 o 
   0 -12   1      107.55      119.08     10.86 o 
   1 -12   1      228.87      242.12     14.23 o 
   2 -12   1       96.08       94.16      9.94 o 
   3 -12   1        1.22       -5.05      5.05 o 
   5 -12   1      162.50      176.75      9.67 o 
  -5 -11   1        8.11        8.53      4.72 o 
  -4 -11   1      166.09      171.32     12.38 o 
  -3 -11   1       42.32       41.81      7.55 o 
  -2 -11   1      347.49      368.59     16.94 o 
  -1 -11   1       21.01       20.69      5.97 o 
   0 -11   1      552.94      588.93     21.07 o 
   1 -11   1       45.98       36.82      6.79 o 
   2 -11   1      214.21      218.77     12.76 o 
   3 -11   1       35.02       31.44      6.68 o 
   4 -11   1      529.46      556.14     15.91 o 
   5 -11   1       74.42       67.39      6.24 o 
   6 -11   1      350.76      346.97     13.41 o 
   7 -11   1        0.32        0.71      3.31 o 
  -6 -10   1        1.28        7.00      4.45 o 
  -5 -10   1      169.73      161.98     11.67 o 
  -4 -10   1      142.84      147.59     10.81 o 
  -3 -10   1      198.90      224.69     13.19 o 
  -2 -10   1        2.75        6.30      4.29 o 
  -1 -10   1      271.01      272.75     13.63 o 
   0 -10   1       63.18       54.41      7.00 o 
   1 -10   1        1.72       -0.98      3.53 o 
   2 -10   1      116.04      108.00      9.01 o 
   3 -10   1      249.16      257.27      7.77 o 
   4 -10   1      318.98      292.67     10.97 o 
   5 -10   1      111.80      119.62      7.60 o 
   6 -10   1      575.87      589.59     17.32 o 
   7 -10   1       67.02       67.01      6.62 o 
   8 -10   1      186.14      176.15     10.37 o 
   9 -10   1        0.07       -2.39      2.39 o 
  -7  -9   1       23.40       17.21      5.27 o 
  -6  -9   1      647.07      637.48     22.59 o 
  -5  -9   1        2.12        0.72      2.31 o 
  -4  -9   1     1523.39     1572.00     26.53 o 
  -3  -9   1       24.26       23.52      3.72 o 
  -2  -9   1      689.42      720.63     13.92 o 
  -1  -9   1       30.46       32.91      3.59 o 
   0  -9   1     1807.83     1898.88     43.33 o 
   1  -9   1       76.65       79.86      3.37 o 
   2  -9   1     1158.32     1161.28     13.72 o 
   3  -9   1       58.50       57.49      5.03 o 
   4  -9   1     1438.03     1447.14     19.10 o 
   5  -9   1        9.11       12.90      2.35 o 
   6  -9   1     1018.65     1033.19     16.20 o 
   7  -9   1      145.61      128.38      5.71 o 
   8  -9   1      369.48      373.15     14.34 o 
   9  -9   1       89.48       86.93      7.87 o 
  -8  -8   1       73.69       65.05      6.57 o 
  -7  -8   1        3.11        5.70      3.48 o 
  -6  -8   1      377.91      364.85     14.53 o 
  -5  -8   1      119.96      117.58      5.75 o 
  -4  -8   1      879.56      858.41     15.27 o 
  -3  -8   1      251.99      233.19     11.97 o 
  -2  -8   1      579.80      575.89     11.50 o 
  -1  -8   1      211.92      202.77      6.57 o 
   0  -8   1      755.99      705.44      9.32 o 
   1  -8   1      422.22      392.02      6.66 o 
   2  -8   1      604.30      557.78     13.80 o 
   3  -8   1      238.37      217.22      8.08 o 
   4  -8   1        2.02        0.50      1.68 o 
   5  -8   1      173.04      172.91      5.62 o 
   6  -8   1      168.09      150.32      5.62 o 
   7  -8   1      549.34      517.21     10.85 o 
   8  -8   1     1002.57      967.62     23.46 o 
   9  -8   1       74.31       69.23      7.00 o 
  10  -8   1      192.58      204.11     11.40 o 
  -9  -7   1      122.25      131.35      8.74 o 
  -8  -7   1      731.82      692.86     19.33 o 
  -7  -7   1      144.17      130.54      7.98 o 
  -6  -7   1      717.87      694.06     17.59 o 
  -5  -7   1       70.83       70.16      5.70 o 
  -4  -7   1     3236.81     3148.26     59.43 o 
  -3  -7   1       17.45       23.31      2.71 o 
  -2  -7   1     1124.27     1126.46     16.51 o 
  -1  -7   1      245.71      261.43      4.78 o 
   0  -7   1     2337.28     2450.75     22.07 o 
   1  -7   1        0.97       -0.97      1.09 o 
   2  -7   1     1502.93     1462.28     14.97 o 
   3  -7   1      210.10      205.55      5.87 o 
   4  -7   1      688.44      701.75     16.13 o 
   5  -7   1      164.30      150.38      5.16 o 
   6  -7   1     1942.14     2008.02     24.46 o 
   7  -7   1       35.13       41.58      7.74 o 
   8  -7   1      706.35      691.45     18.73 o 
   9  -7   1       71.37       76.13      6.95 o 
  10  -7   1      355.54      399.86     15.10 o 
  11  -7   1       32.08       23.40      5.16 o 
 -10  -6   1      116.53      118.32      8.74 o 
  -9  -6   1      429.24      396.71     14.39 o 
  -8  -6   1      623.73      574.54     16.83 o 
  -7  -6   1      295.28      274.05     10.64 o 
  -6  -6   1       18.37       20.20      3.80 o 
  -5  -6   1      239.04      196.62      8.25 o 
  -4  -6   1       24.96       33.61      3.69 o 
  -3  -6   1      245.53      248.38      6.54 o 
  -2  -6   1       74.92       80.12      6.08 o 
  -1  -6   1     1551.98     1515.28     14.37 o 
   0  -6   1     1653.39     1714.44     30.75 o 
   1  -6   1      489.09      471.25      6.58 o 
   2  -6   1      857.19      835.21      9.67 o 
   3  -6   1        0.93        8.53      2.39 o 
   4  -6   1      383.42      318.99     14.96 o 
   5  -6   1      147.76      143.19      4.80 o 
   6  -6   1      369.26      323.70      8.96 o 
   7  -6   1        7.34        4.40      3.04 o 
   8  -6   1     1057.88     1070.46     23.78 o 
   9  -6   1       42.24       47.02      5.86 o 
  10  -6   1      410.99      413.55     14.88 o 
  11  -6   1      109.90      114.08      8.58 o 
 -11  -5   1        4.17        3.58      3.91 o 
 -10  -5   1      808.66      821.93     22.48 o 
  -9  -5   1      114.16      103.88      7.71 o 
  -8  -5   1      851.78      848.92     20.63 o 
  -7  -5   1       72.06       58.10      5.43 o 
  -6  -5   1     1708.52     1680.68     30.03 o 
  -5  -5   1      399.69      402.63     11.35 o 
  -4  -5   1     2618.25     2590.74     39.53 o 
  -3  -5   1      134.63      124.94      5.54 o 
  -2  -5   1     9742.71     9994.22     74.95 o 
  -1  -5   1        3.92        8.32      1.32 o 
   0  -5   1     8008.22     8197.15     61.96 o 
   1  -5   1      688.35      789.64      8.71 o 
   2  -5   1     7593.53     7738.09     59.00 o 
   3  -5   1      216.85      202.97      4.91 o 
   4  -5   1     2156.75     2036.08     37.22 o 
   5  -5   1      103.75       92.66      3.93 o 
   6  -5   1     2670.56     2809.24     30.75 o 
   7  -5   1       20.81       12.33      3.64 o 
   8  -5   1      932.35      907.46     20.80 o 
   9  -5   1       24.51       27.31      5.05 o 
  10  -5   1      476.70      471.76     15.48 o 
  11  -5   1        1.64        4.56      3.69 o 
 -11  -4   1       15.98       19.49      4.72 o 
 -10  -4   1      579.73      518.67     17.21 o 
  -9  -4   1      324.29      319.17     12.54 o 
  -8  -4   1      471.79      441.02     14.01 o 
  -7  -4   1      380.10      356.31     11.62 o 
  -6  -4   1      926.07      885.79     18.90 o 
  -5  -4   1       30.75       22.97      3.04 o 
  -4  -4   1     2175.48     2223.19     34.21 o 
  -3  -4   1     2392.77     2436.04     35.89 o 
  -2  -4   1      401.82      375.46     10.32 o 
  -1  -4   1        3.82        3.41      0.76 o 
   0  -4   1     1076.67     1042.23      9.94 o 
   1  -4   1      194.21      164.70      3.12 o 
   2  -4   1      837.11      781.15      8.37 o 
   3  -4   1     6594.29     6786.21    130.64 o 
   4  -4   1     2067.26     2038.11     22.17 o 
   5  -4   1      690.24      623.30     11.16 o 
   6  -4   1        3.45        1.47      2.33 o 
   7  -4   1     1209.81     1141.54     22.70 o 
   8  -4   1      459.34      451.01     13.41 o 
   9  -4   1       37.91       42.03      5.00 o 
  10  -4   1      509.73      502.54     15.69 o 
  11  -4   1      209.97      222.57     10.64 o 
  12  -4   1        8.94       10.15      4.18 o 
 -11  -3   1       52.46       46.05      6.41 o 
 -10  -3   1      703.85      717.62     20.36 o 
  -9  -3   1       22.62       19.00      4.13 o 
  -8  -3   1     2992.57     3046.05     48.98 o 
  -7  -3   1       59.28       50.72      4.72 o 
  -6  -3   1     1262.41     1307.75     24.22 o 
  -5  -3   1      527.08      580.41     13.30 o 
  -4  -3   1     3281.96     3064.13     43.93 o 
  -3  -3   1       39.58       46.05      3.10 o 
  -2  -3   1      228.41      121.58      4.40 o 
  -1  -3   1       24.46       22.28      1.13 o 
   0  -3   1      216.10      197.34      3.52 o 
   1  -3   1     2455.04     2563.83     20.61 o 
   2  -3   1     2643.50     2511.36     24.69 o 
   3  -3   1     4068.83     4523.73     42.56 o 
   4  -3   1     4765.27     5056.53     47.84 o 
   5  -3   1      203.83      158.00      4.59 o 
   6  -3   1     2629.06     2560.72     39.04 o 
   7  -3   1      273.50      267.15      9.34 o 
   8  -3   1     1432.25     1467.66     27.15 o 
   9  -3   1       16.53       16.78      3.91 o 
  10  -3   1     1793.21     1739.54     32.42 o 
  11  -3   1      109.67      106.37      7.71 o 
 -12  -2   1       66.90       78.25      8.36 o 
 -11  -2   1      141.54      186.36     10.59 o 
 -10  -2   1      413.38      387.97     14.44 o 
  -9  -2   1      205.50      223.33     10.21 o 
  -8  -2   1       14.22       22.15      4.02 o 
  -7  -2   1     3020.19     3023.89     46.81 o 
  -6  -2   1      986.10     1004.91     12.35 o 
  -5  -2   1     1350.48     1428.51     15.52 o 
  -4  -2   1     2926.92     3256.92     30.81 o 
  -3  -2   1     5356.35     5793.50     75.53 o 
  -2  -2   1      192.76      182.66      4.94 o 
  -1  -2   1     4098.85     4007.80     51.96 o 
   0  -2   1     3541.35     3647.67     27.82 o 
   1  -2   1      937.50      900.44      8.08 o 
   2  -2   1      847.42      821.19      9.56 o 
   3  -2   1       56.52       40.17      2.31 o 
   4  -2   1      202.57      263.72      8.53 o 
   5  -2   1      148.06      159.42      6.30 o 
   6  -2   1      890.38      822.48     16.56 o 
   7  -2   1      659.65      626.56     14.50 o 
   8  -2   1      456.39      458.40     12.87 o 
   9  -2   1      380.67      384.93     12.05 o 
  10  -2   1     1095.22     1070.90     23.08 o 
  11  -2   1        0.24        1.57      3.15 o 
  12  -2   1        7.74        9.29      3.86 o 
 -12  -1   1      413.93      473.06     17.76 o 
 -11  -1   1        1.74        3.10      3.37 o 
 -10  -1   1      261.06      297.89     12.33 o 
  -9  -1   1        6.15        9.34      3.48 o 
  -8  -1   1     2202.67     2272.94     29.13 o 
  -7  -1   1      176.30      183.87      4.87 o 
  -6  -1   1     5839.07     6131.14     57.14 o 
  -5  -1   1      322.43      345.93      5.75 o 
  -4  -1   1     2518.62     2334.11     22.92 o 
  -3  -1   1      466.09      512.65      6.34 o 
  -2  -1   1    16589.08    17789.49    284.04 o 
  -1  -1   1      307.31      350.99      6.24 o 
   0  -1   1     6560.00     6797.01     63.83 o 
   1  -1   1      227.88      184.38      3.07 o 
   2  -1   1    16833.31    17122.93    159.05 o 
   3  -1   1      349.86      362.72      7.98 o 
   4  -1   1     6390.31     6524.05     83.68 o 
   5  -1   1      274.94      243.10      7.28 o 
   6  -1   1     4728.95     4796.61     64.89 o 
   7  -1   1       95.22       95.73      5.48 o 
   8  -1   1     2824.46     2915.73     44.09 o 
   9  -1   1        7.19        7.00      3.15 o 
  10  -1   1     1160.68     1099.03     19.36 o 
  11  -1   1       72.14       63.15      6.84 o 
  12  -1   1      475.73      527.14     19.00 o 
 -12   0   1       18.32       25.58      5.16 o 
 -11   0   1        8.90       12.87      3.80 o 
 -10   0   1      303.29      338.67     13.14 o 
  -9   0   1      614.01      614.54     10.92 o 
  -8   0   1     1126.54     1135.41     21.75 o 
  -7   0   1     1151.29     1209.68     15.41 o 
  -6   0   1      606.26      734.83     10.34 o 
  -5   0   1     2988.21     3710.73     35.70 o 
  -4   0   1     5236.00     5676.65     51.78 o 
  -3   0   1     1354.55     1362.24     19.63 o 
  -2   0   1     3653.45     3953.47     35.84 o 
  -1   0   1     2165.66     2301.49     30.19 o 
   0   0   1     4245.89     4305.80     58.24 o 
   1   0   1     8664.36     8653.56     77.98 o 
   2   0   1      120.08       81.78      3.10 o 
   3   0   1     1844.37     1899.40     26.61 o 
   4   0   1       17.32        5.54      1.68 o 
   5   0   1     1896.60     1943.87     28.83 o 
   6   0   1      123.52      168.65      6.30 o 
   7   0   1      275.44      285.67      8.74 o 
   8   0   1       23.41       22.59      3.53 o 
   9   0   1      584.48      602.45     11.19 o 
  10   0   1     1074.46     1012.63     24.60 o 
  11   0   1       96.98      101.43      8.20 o 
  12   0   1      113.04      119.19      9.88 o 
 -12   1   1      732.78      770.08     22.59 o 
 -11   1   1       23.44       23.67      4.94 o 
 -10   1   1     1314.83     1399.53     19.73 o 
  -9   1   1       52.00       41.03      3.31 o 
  -8   1   1     4203.19     4335.26     72.33 o 
  -7   1   1      132.68      150.52      6.35 o 
  -6   1   1     2746.96     2773.79     39.69 o 
  -5   1   1      172.07      157.58      5.54 o 
  -4   1   1       21.00       19.38      2.17 o 
  -3   1   1       56.76       37.52      2.66 o 
  -2   1   1    19878.74    20166.12    255.26 o 
  -1   1   1      889.86     1011.44     18.79 o 
   0   1   1    14408.82    14254.02    135.33 o 
   1   1   1      401.73      380.26      6.90 o 
   2   1   1     1168.39     1126.39     16.51 o 
   3   1   1      465.22      425.27      8.14 o 
   4   1   1     6951.78     7440.19     93.94 o 
   5   1   1        6.49        1.57      1.52 o 
   6   1   1     2631.66     2446.61     47.30 o 
   7   1   1      332.71      349.76     15.04 o 
   8   1   1      879.83      899.91     13.41 o 
   9   1   1        4.01        4.67      2.88 o 
  10   1   1     2156.84     2220.26     41.76 o 
  11   1   1        8.98       -0.76      3.15 o 
 -12   2   1      198.02      195.70     11.19 o 
 -11   2   1       63.32       61.63      8.44 o 
 -10   2   1       10.23       11.06      2.62 o 
  -9   2   1     1255.56     1191.93     23.46 o 
  -8   2   1      252.20      229.74      8.63 o 
  -7   2   1      701.48      668.86     14.72 o 
  -6   2   1     5397.87     6175.39     81.61 o 
  -5   2   1      735.53      853.26     15.80 o 
  -4   2   1      725.39      714.80     13.25 o 
  -3   2   1      760.41      730.60     12.76 o 
  -2   2   1    10521.48    10959.95     97.34 o 
  -1   2   1     1404.24     1343.88     11.34 o 
   0   2   1      395.07      446.16      7.41 o 
   1   2   1     6823.98     7315.74     61.49 o 
   2   2   1    14926.68    15163.37    138.93 o 
   3   2   1     1916.73     1848.64     18.72 o 
   4   2   1     2554.05     2742.95     39.53 o 
   5   2   1      977.37     1009.76     12.47 o 
   6   2   1      125.94      113.59      3.74 o 
   7   2   1       99.41       90.73      6.14 o 
   8   2   1        0.96       -0.16      2.66 o 
   9   2   1      184.93      184.51      9.61 o 
  10   2   1      299.42      308.91     13.09 o 
  11   2   1       65.47       83.73      8.04 o 
 -12   3   1      352.81      344.58     10.13 o 
 -11   3   1       20.07       18.65      4.56 o 
 -10   3   1     1374.08     1433.18     28.34 o 
  -9   3   1       88.52       64.56      5.59 o 
  -8   3   1     1775.49     1882.41     32.31 o 
  -7   3   1        1.88        1.68      2.39 o 
  -6   3   1     4947.58     5128.87     69.88 o 
  -5   3   1      948.58     1152.78     20.36 o 
  -4   3   1     2955.79     2945.32     41.54 o 
  -3   3   1       11.76       15.30      1.52 o 
  -2   3   1     8349.39     8224.78    140.68 o 
  -1   3   1    51728.70    52971.59    875.17 o 
   0   3   1    34225.45    34624.07    514.77 o 
   1   3   1      918.73      947.20      8.87 o 
   2   3   1     4069.08     4034.88     37.37 o 
   3   3   1       75.64       57.56      2.91 o 
   4   3   1    11725.33    12977.26    114.76 o 
   5   3   1       62.77       44.16      2.39 o 
   6   3   1      662.40      653.06     15.31 o 
   7   3   1       24.39       27.26      3.86 o 
   8   3   1     1010.62     1015.89     22.81 o 
   9   3   1       11.25        8.25      3.64 o 
  10   3   1     1341.48     1373.62     30.68 o 
  11   3   1        7.77       12.60      4.24 o 
 -12   4   1      233.11      230.80     10.32 o 
 -11   4   1      109.93      111.21      7.87 o 
 -10   4   1        5.06        6.19      3.64 o 
  -9   4   1       30.76       29.81      4.67 o 
  -8   4   1      125.81      118.81      7.38 o 
  -7   4   1      686.33      691.67     16.29 o 
  -6   4   1     3661.93     4093.32     58.32 o 
  -5   4   1       38.24       33.99      3.58 o 
  -4   4   1     1532.83     1513.02     16.94 o 
  -3   4   1     1173.45     1222.20     13.81 o 
  -2   4   1      521.40      502.73      6.01 o 
  -1   4   1      769.52      755.95      9.88 o 
   0   4   1     1327.82     1338.15     14.44 o 
   1   4   1      207.02      180.79      3.16 o 
   2   4   1      248.26      207.36      5.27 o 
   3   4   1       47.16       33.30      1.89 o 
   4   4   1     2503.03     2707.39     26.99 o 
   5   4   1      309.38      257.16      8.53 o 
   6   4   1      386.71      337.85     10.70 o 
   7   4   1      406.56      377.60     12.11 o 
   8   4   1        4.20        1.74      2.71 o 
   9   4   1      356.56      303.48     12.38 o 
  10   4   1      258.32      240.28     11.84 o 
 -12   5   1      692.52      702.96     20.69 o 
 -11   5   1       84.27       72.60      7.11 o 
 -10   5   1      514.14      499.61     15.80 o 
  -9   5   1       33.86       23.62      4.62 o 
  -8   5   1     1162.99     1160.49     24.22 o 
  -7   5   1      370.52      396.55     12.38 o 
  -6   5   1     7014.90     7344.08     98.23 o 
  -5   5   1        1.36        0.43      2.17 o 
  -4   5   1     1471.99     1354.98     15.89 o 
  -3   5   1       19.67       17.40      1.45 o 
  -2   5   1     7126.07     7492.61    104.84 o 
  -1   5   1     4408.92     5014.49     44.28 o 
   0   5   1     7609.59     7712.20     77.35 o 
   1   5   1        1.32        3.67      1.37 o 
   2   5   1     1489.60     1390.19     13.37 o 
   3   5   1        4.43        8.47      1.22 o 
   4   5   1     1789.26     1807.69     29.21 o 
   5   5   1       20.85       12.76      2.99 o 
   6   5   1     3101.49     3009.94     46.75 o 
   7   5   1        0.59       -0.11      2.28 o 
   8   5   1      278.75      259.17     10.91 o 
   9   5   1        0.50        2.77      2.99 o 
  10   5   1      408.53      422.89     15.80 o 
 -11   6   1       11.97       14.01      4.56 o 
 -10   6   1       65.36       82.43      7.28 o 
  -9   6   1      342.36      358.05     13.19 o 
  -8   6   1       39.79       42.14      5.27 o 
  -7   6   1      315.59      344.21     11.89 o 
  -6   6   1      105.36       85.58      6.30 o 
  -5   6   1      151.99      144.44      9.20 o 
  -4   6   1      500.13      490.13      8.13 o 
  -3   6   1     2805.59     2941.72     25.39 o 
  -2   6   1       29.41       20.61      1.60 o 
  -1   6   1      359.91      336.73      5.33 o 
   0   6   1     3943.56     4291.67     34.82 o 
   1   6   1     1532.93     1564.00     15.03 o 
   2   6   1      464.45      423.40      7.72 o 
   3   6   1       48.12       58.53      3.40 o 
   4   6   1     1799.25     1890.99     24.07 o 
   5   6   1      472.10      451.77     12.49 o 
   6   6   1      164.46      155.68      7.71 o 
   7   6   1      199.75      190.92      9.01 o 
   8   6   1       15.59       16.67      4.07 o 
   9   6   1      193.70      176.47      9.72 o 
 -11   7   1       10.66       13.41      4.67 o 
 -10   7   1      507.79      489.35     16.78 o 
  -9   7   1        7.30        6.79      3.96 o 
  -8   7   1      439.65      450.74     14.82 o 
  -7   7   1       14.13       10.43      3.75 o 
  -6   7   1     1476.94     1462.07     27.91 o 
  -5   7   1      175.98      159.13      4.83 o 
  -4   7   1     1108.27     1086.16     14.23 o 
  -3   7   1      447.04      429.30      6.68 o 
  -2   7   1     2536.80     2503.54     22.55 o 
  -1   7   1      237.82      243.12      7.12 o 
   0   7   1     1515.46     1579.98     15.71 o 
   1   7   1       81.91       67.61      3.75 o 
   2   7   1      216.40      198.11      5.98 o 
   3   7   1       12.57        9.70      2.18 o 
   4   7   1     1097.33     1138.46     17.44 o 
   5   7   1        3.79        2.77      2.85 o 
 -10   8   1      102.71       87.53      7.93 o 
  -9   8   1       79.90       70.86      7.17 o 
  -8   8   1       39.65       36.33      5.70 o 
  -7   8   1      587.30      579.21     16.62 o 
  -6   8   1      223.09      200.15      9.18 o 
  -5   8   1      105.77      100.78      6.62 o 
  -4   8   1       76.71       82.70      5.59 o 
  -3   8   1      958.85      925.89     14.96 o 
  -2   8   1      130.00      114.82      4.96 o 
  -1   8   1        0.73       -1.38      1.38 o 
   0   8   1      407.93      406.54     10.02 o 
   1   8   1      601.85      612.66     19.33 o 
   2   8   1      682.40      657.84     20.53 o 
   3   8   1       89.89       92.91      7.98 o 
   4   8   1      437.05      443.68     17.43 o 
   5   8   1      199.58      212.15     12.54 o 
   6   8   1       85.97       86.83      9.07 o 
   7   8   1       17.82       20.42      5.54 o 
   8   8   1       16.94       20.09      6.46 o 
 -10   9   1      276.15      290.88     13.68 o 
  -9   9   1        3.79       10.32      4.13 o 
  -8   9   1      608.33      589.97     18.14 o 
  -7   9   1        5.53        0.98      2.99 o 
  -6   9   1      594.41      579.87     16.72 o 
  -5   9   1       75.73       73.41      5.81 o 
  -4   9   1      788.10      803.42     18.79 o 
  -3   9   1      119.06      108.67      5.13 o 
  -2   9   1       36.73       40.05      3.45 o 
  -1   9   1        2.64       -3.26      3.26 o 
   0   9   1     1176.10     1196.93     29.76 o 
   1   9   1      287.06      281.76     13.74 o 
   2   9   1      457.18      447.59     17.70 o 
   3   9   1        0.23        1.30      3.86 o 
   4   9   1      594.05      590.45     21.45 o 
   5   9   1        0.19       -2.82      2.82 o 
   6   9   1      364.14      373.47     17.76 o 
  -8  10   1        6.45        4.72      3.80 o 
  -7  10   1      174.52      163.06      9.34 o 
  -6  10   1      269.00      284.96     11.95 o 
  -5  10   1       32.16       36.16      5.00 o 
  -4  10   1       87.88       85.36      6.52 o 
  -3  10   1      341.36      323.12     13.41 o 
  -2  10   1      151.15      150.36     10.86 o 
  -1  10   1       16.93       15.04      5.32 o 
   0  10   1       89.98       94.10      9.12 o 
   1  10   1      288.63      281.00     14.61 o 
   2  10   1       47.17       47.46      7.49 o 
   3  10   1       72.14       69.94      8.69 o 
   4  10   1      146.56      161.43     12.11 o 
   5  10   1      230.51      215.62     14.12 o 
  -7  11   1      100.66       88.78      7.76 o 
  -6  11   1      352.05      358.05     13.90 o 
  -5  11   1        0.15       -1.57      2.61 o 
  -4  11   1      185.04      187.99      9.29 o 
  -3  11   1      238.32      202.70     13.41 o 
  -2  11   1       56.74       45.34      7.98 o 
  -1  11   1        0.10        1.68      4.62 o 
   0  11   1      265.25      285.62     15.48 o 
   1  11   1       11.32       10.81      5.05 o 
   2  11   1      107.83      113.00     10.86 o 
   3  11   1        4.39        2.61      4.40 o 
  -5  12   1        9.44       16.29      4.07 o 
  -3  12   1       40.18       53.97      9.01 o 
  -2  12   1       65.50       73.25      9.94 o 
  -1  12   1       56.91       55.44      9.01 o 
   0  12   1      196.62      181.03     13.36 o 
   1  12   1       32.07       36.49      7.55 o 
  -3 -12   2        0.14        2.50      4.40 o 
  -2 -12   2      160.98      194.88     12.98 o 
  -1 -12   2       46.30       53.76      7.93 o 
   0 -12   2      556.19      578.18     21.34 o 
   1 -12   2        0.91       -3.75      4.34 o 
   2 -12   2      365.17      387.54     17.00 o 
   5 -12   2       93.71       86.39      7.33 o 
  -5 -11   2       36.04       37.47      7.38 o 
  -4 -11   2       11.99       10.53      4.83 o 
  -3 -11   2       27.15       32.69      6.57 o 
  -2 -11   2       28.75       31.60      6.57 o 
  -1 -11   2      846.56      897.68     25.79 o 
   0 -11   2       88.17       88.24      8.80 o 
   1 -11   2       13.06       16.78      5.59 o 
   2 -11   2      255.68      252.28     13.19 o 
   3 -11   2        3.40       -3.80      4.62 o 
   4 -11   2      278.53      291.81     11.40 o 
   5 -11   2       20.36       13.25      3.86 o 
   6 -11   2       95.67      101.81      7.82 o 
   7 -11   2        1.50        0.76      3.20 o 
  -7 -10   2       56.32       40.62      7.33 o 
  -6 -10   2        3.36        6.35      4.45 o 
  -5 -10   2       68.48       67.66      8.20 o 
  -4 -10   2      645.19      699.31     15.01 o 
  -3 -10   2       23.60       20.48      4.07 o 
  -2 -10   2      588.64      636.39     13.71 o 
  -1 -10   2        0.29       -1.44      2.29 o 
   0 -10   2     1052.03     1104.29     18.50 o 
   1 -10   2       99.94       94.11      5.32 o 
   2 -10   2     1081.04     1146.58     39.53 o 
   3 -10   2        3.28        6.13      1.97 o 
   4 -10   2      943.51      919.52     14.99 o 
   5 -10   2       41.46       41.48      4.91 o 
   6 -10   2      753.31      787.05     22.75 o 
   7 -10   2        5.54        3.15      3.10 o 
   8 -10   2      812.49      829.75     22.81 o 
  -8  -9   2      315.64      298.43     13.19 o 
  -7  -9   2      122.24      111.02     12.16 o 
  -6  -9   2       66.34       68.89      8.91 o 
  -5  -9   2      645.83      626.87     13.67 o 
  -4  -9   2      460.49      447.06     11.12 o 
  -3  -9   2       68.32       76.75      4.82 o 
  -2  -9   2       17.91       20.96      3.20 o 
  -1  -9   2      634.63      667.52     13.15 o 
   0  -9   2       64.22       50.51      4.05 o 
   1  -9   2      238.11      232.77      5.40 o 
   2  -9   2     1217.51     1220.91     14.27 o 
   3  -9   2       54.70       58.85      3.19 o 
   4  -9   2      207.42      220.03      6.60 o 
   5  -9   2      528.34      521.57     11.86 o 
   6  -9   2      253.92      262.56      7.64 o 
   7  -9   2        3.50        1.22      2.10 o 
   8  -9   2       73.29       80.57      5.13 o 
   9  -9   2      289.37      277.69     13.03 o 
  -9  -8   2       23.87       19.55      4.94 o 
  -8  -8   2      496.42      461.66     15.91 o 
  -7  -8   2        1.89        1.14      3.10 o 
  -6  -8   2     1075.75     1063.13     24.11 o 
  -5  -8   2        3.09        3.53      3.96 o 
  -4  -8   2      115.38      110.74      5.30 o 
  -3  -8   2       67.05       60.45      5.29 o 
  -2  -8   2     1840.35     1895.64     24.88 o 
  -1  -8   2       14.78       11.77      2.44 o 
   0  -8   2     1451.70     1418.87     15.81 o 
   1  -8   2      151.39      149.79      4.20 o 
   2  -8   2      780.92      790.46     10.34 o 
   3  -8   2      164.58      161.04      5.24 o 
   4  -8   2     2449.29     2482.93     28.46 o 
   5  -8   2       41.48       32.41      3.18 o 
   6  -8   2     1058.58     1019.81     16.24 o 
   7  -8   2       21.96       30.14      3.36 o 
   8  -8   2     1926.31     1999.86     26.74 o 
   9  -8   2        0.44        0.43      3.20 o 
  10  -8   2      401.83      398.56     15.64 o 
  -9  -7   2       37.75       45.88      6.03 o 
  -8  -7   2      180.74      172.89      9.61 o 
  -7  -7   2      522.51      467.85     14.77 o 
  -6  -7   2      112.73      110.23      7.00 o 
  -5  -7   2      879.53      808.41     19.11 o 
  -4  -7   2      299.11      296.75     10.48 o 
  -3  -7   2      647.33      628.02     11.65 o 
  -2  -7   2       33.19       29.82      2.81 o 
  -1  -7   2     2113.62     2103.50     19.37 o 
   0  -7   2     1702.98     1718.31     16.67 o 
   1  -7   2       83.91       81.78      3.08 o 
   2  -7   2       69.89       55.92      2.65 o 
   3  -7   2       31.20       39.29      2.76 o 
   4  -7   2       30.52       28.61      3.01 o 
   5  -7   2       10.28       12.50      2.85 o 
   6  -7   2      842.34      813.53     22.51 o 
   7  -7   2      429.47      388.10      9.21 o 
   8  -7   2      510.59      495.59     15.75 o 
   9  -7   2        5.46        2.93      3.31 o 
  10  -7   2      288.03      311.63     13.19 o 
 -10  -6   2      661.22      641.88     19.71 o 
  -9  -6   2        7.00       10.10      3.80 o 
  -8  -6   2     1841.99     1768.10     34.05 o 
  -7  -6   2       32.68       22.97      4.24 o 
  -6  -6   2     1892.30     1887.51     33.67 o 
  -5  -6   2      261.90      227.24      9.01 o 
  -4  -6   2     2856.05     2907.04     44.74 o 
  -3  -6   2      155.87      141.02      6.62 o 
  -2  -6   2     2334.72     2309.82     26.82 o 
  -1  -6   2       35.97       41.76      1.94 o 
   0  -6   2     7483.50     7501.30     57.74 o 
   1  -6   2      181.69      171.10      3.82 o 
   2  -6   2     3333.39     3187.92     27.12 o 
   3  -6   2      262.87      287.33      6.33 o 
   4  -6   2     3978.53     4054.61     41.04 o 
   5  -6   2      128.25      115.95      4.47 o 
   6  -6   2     3052.79     3032.95     33.50 o 
   7  -6   2      143.22      126.43      5.22 o 
   8  -6   2      500.22      476.37     14.82 o 
   9  -6   2      154.40      152.04      9.07 o 
  10  -6   2     1027.88     1039.08     25.20 o 
  11  -6   2       32.51       28.56      5.65 o 
 -11  -5   2       24.15       32.80      6.03 o 
 -10  -5   2      343.25      339.10     13.85 o 
  -9  -5   2      174.69      155.79      9.07 o 
  -8  -5   2      411.00      400.41     13.52 o 
  -7  -5   2       69.21       68.63      5.54 o 
  -6  -5   2      556.82      484.68     13.52 o 
  -5  -5   2        0.81        1.03      2.01 o 
  -4  -5   2      101.63       83.95      5.10 o 
  -3  -5   2      534.85      563.74     12.98 o 
  -2  -5   2     2836.69     2999.22     49.77 o 
  -1  -5   2     2420.69     2545.84     21.39 o 
   0  -5   2     2758.43     2784.84     23.29 o 
   1  -5   2     1457.95     1530.71     14.32 o 
   2  -5   2     1390.95     1450.18     13.93 o 
   3  -5   2     1695.27     1788.03     20.27 o 
   4  -5   2       76.91       74.72      3.38 o 
   5  -5   2      530.16      524.31      9.46 o 
   6  -5   2       76.49       71.79      7.11 o 
   7  -5   2       26.42       25.09      4.45 o 
   8  -5   2      715.86      752.21     18.79 o 
   9  -5   2      132.22      137.70      8.42 o 
  10  -5   2      359.62      360.82     13.74 o 
  11  -5   2      160.71      165.78      9.99 o 
 -11  -4   2       11.96       10.43      4.40 o 
 -10  -4   2     1678.96     1677.48     34.43 o 
  -9  -4   2      190.25      185.65      9.45 o 
  -8  -4   2     1884.07     1829.57     33.83 o 
  -7  -4   2       25.24       21.39      3.80 o 
  -6  -4   2     4313.37     4461.37     64.18 o 
  -5  -4   2      333.68      316.13      9.77 o 
  -3  -4   2      987.29     1023.66     18.46 o 
  -2  -4   2      238.97      172.79      5.57 o 
  -1  -4   2      617.39      616.35      6.62 o 
   0  -4   2     6628.01     6884.84     52.13 o 
   1  -4   2      162.82      185.10      3.41 o 
   2  -4   2     3221.92     2884.96     28.84 o 
   3  -4   2      120.58      117.97      3.74 o 
   4  -4   2     4135.81     4184.75     41.18 o 
   5  -4   2      635.68      657.22     10.52 o 
   6  -4   2     3487.87     3556.17     37.39 o 
   7  -4   2       66.31       56.42      5.21 o 
   8  -4   2      216.08      191.13      9.18 o 
   9  -4   2       33.39       32.42      4.94 o 
  10  -4   2     1078.73     1096.04     24.76 o 
  11  -4   2        2.27       10.05      4.02 o 
 -12  -3   2      153.76      158.72     10.70 o 
 -11  -3   2       93.20       84.87      7.76 o 
 -10  -3   2       94.67      101.05      7.71 o 
  -9  -3   2      163.95      173.70      8.91 o 
  -8  -3   2      832.98      812.21     19.55 o 
  -7  -3   2     1187.96     1208.71     24.00 o 
  -6  -3   2     1386.02     1383.23     25.25 o 
  -5  -3   2     2614.93     2735.96     42.73 o 
  -4  -3   2     3143.94     3193.58     45.67 o 
  -3  -3   2      519.67      411.43      9.56 o 
  -2  -3   2      856.44      973.81     16.62 o 
  -1  -3   2        5.11       -0.73      0.73 o 
   0  -3   2     8735.77     8910.76     66.15 o 
   1  -3   2     9775.29     9913.56     73.51 o 
   2  -3   2     6958.91     7336.90     66.57 o 
   3  -3   2     2969.40     3139.04     31.10 o 
   4  -3   2      392.33      351.27      6.98 o 
   5  -3   2      831.27      888.44     12.57 o 
   6  -3   2      465.60      434.99     11.73 o 
   7  -3   2      123.01      112.56      6.46 o 
   8  -3   2      657.48      635.96     16.24 o 
   9  -3   2      148.11      133.85      7.93 o 
  10  -3   2       97.02      108.87      7.66 o 
  11  -3   2       59.19       58.59      6.30 o 
 -12  -2   2      426.18      447.43     17.27 o 
 -11  -2   2        9.94        7.38      3.80 o 
 -10  -2   2      893.52      885.57     22.48 o 
  -9  -2   2       19.43       24.16      4.29 o 
  -8  -2   2     2527.67     2610.73     43.17 o 
  -7  -2   2        4.35        0.87      2.17 o 
  -6  -2   2     5919.08     6265.59     57.99 o 
  -5  -2   2       45.34       32.72      2.31 o 
  -4  -2   2     7418.29     7646.63     68.64 o 
  -3  -2   2     1199.80     1327.90     21.01 o 
  -2  -2   2     6145.80     6104.54     54.93 o 
  -1  -2   2      219.70      214.90      5.13 o 
   0  -2   2     1916.73     1845.56     15.13 o 
   1  -2   2      309.41      296.10      7.11 o 
   2  -2   2    12745.57    12906.04    113.82 o 
   3  -2   2        7.18        6.54      1.40 o 
   4  -2   2     2251.31     2039.43     22.00 o 
   5  -2   2       90.42      100.78      5.38 o 
   6  -2   2     4781.11     4854.17     66.79 o 
   7  -2   2       36.09       43.87      4.29 o 
   8  -2   2     1311.24     1296.78     24.87 o 
   9  -2   2      169.51      154.86      8.04 o 
  10  -2   2     1094.51     1130.84     24.33 o 
  11  -2   2      106.27      119.30      7.87 o 
 -12  -1   2      130.47      136.84      9.61 o 
 -11  -1   2        7.78        8.63      3.80 o 
 -10  -1   2       44.07       35.13      5.32 o 
  -9  -1   2      120.87      123.59      7.55 o 
  -8  -1   2       47.82       39.12      2.84 o 
  -7  -1   2      396.50      418.12     14.74 o 
  -6  -1   2     3970.54     4056.70     39.24 o 
  -5  -1   2     1286.31     1328.31     14.87 o 
  -4  -1   2        4.82        3.73      0.94 o 
  -3  -1   2     1966.57     2086.40     35.51 o 
  -2  -1   2     1193.94     1181.93     13.49 o 
  -1  -1   2       69.23       45.60      3.29 o 
   0  -1   2     2990.80     3082.09     28.80 o 
   1  -1   2     1400.71     1354.35     27.83 o 
   2  -1   2       58.60       53.05      2.13 o 
   3  -1   2      291.16      258.62      5.01 o 
   4  -1   2     1586.75     1702.29     26.34 o 
   5  -1   2     2552.25     2540.35     37.36 o 
   6  -1   2     1144.11     1101.85     20.25 o 
   7  -1   2      344.41      295.88      9.56 o 
   8  -1   2      918.90      843.38     18.24 o 
   9  -1   2        0.94        2.44      2.77 o 
  10  -1   2       49.28       45.72      5.32 o 
  11  -1   2      287.10      298.38     13.47 o 
 -12   0   2      594.70      622.44     20.04 o 
 -11   0   2        1.27        0.54      3.20 o 
 -10   0   2      936.61      945.03     22.75 o 
  -9   0   2        2.73        2.46      1.79 o 
  -8   0   2     3301.51     3533.19     36.68 o 
  -7   0   2       66.55       75.13      3.45 o 
  -6   0   2     4732.22     5274.31     60.16 o 
  -5   0   2       14.76       13.88      1.54 o 
  -4   0   2    10914.25    11410.28    100.87 o 
  -3   0   2      311.82      317.22      4.85 o 
  -2   0   2     1466.74     1361.69     18.71 o 
  -1   0   2      652.63      748.57     11.62 o 
   0   0   2     6353.39     6629.97     49.42 o 
   1   0   2     1491.91     1590.93     16.04 o 
   2   0   2      897.33      893.26     10.40 o 
   3   0   2      561.10      489.67     10.21 o 
   4   0   2     4913.93     4897.88     64.78 o 
   5   0   2      543.54      448.95     10.59 o 
   6   0   2     1649.46     1659.34     26.99 o 
   7   0   2       53.49       51.04      4.24 o 
   8   0   2     1070.50     1017.14     20.20 o 
   9   0   2       15.54       10.59      3.42 o 
  10   0   2     1076.45     1142.57     26.93 o 
  11   0   2        2.43        5.00      3.69 o 
 -12   1   2      165.66      167.30     10.26 o 
 -11   1   2      148.53      183.37     10.10 o 
 -10   1   2      785.05      748.22     13.12 o 
  -9   1   2      512.67      514.66      9.98 o 
  -8   1   2       19.38       17.19      4.91 o 
  -7   1   2      230.62      219.49      5.62 o 
  -6   1   2      574.71      520.72      8.38 o 
  -5   1   2       15.44       28.90      1.94 o 
  -4   1   2     3579.22     3861.88     36.44 o 
  -3   1   2    16133.16    17282.39    193.31 o 
  -2   1   2     2035.89     2099.95     62.96 o 
  -1   1   2       87.56       65.92      3.18 o 
   0   1   2     4935.29     5131.15     45.34 o 
   1   1   2     6460.54     6611.18     61.47 o 
   2   1   2     4353.08     4301.72     56.42 o 
   3   1   2     7268.40     8031.95    101.87 o 
   4   1   2      329.82      237.24      6.84 o 
   5   1   2      593.11      592.35     12.38 o 
   6   1   2      160.14      127.12      5.59 o 
   7   1   2      613.68      605.28     13.68 o 
   8   1   2      273.51      266.94     10.75 o 
   9   1   2      154.63      151.28      8.58 o 
  10   1   2      572.71      604.19     18.62 o 
  11   1   2      196.12      219.80     11.95 o 
 -12   2   2      563.50      566.02     18.73 o 
 -11   2   2        8.96        5.23      2.42 o 
 -10   2   2      783.40      843.52     14.34 o 
  -9   2   2       49.36       43.43      3.43 o 
  -8   2   2     2102.84     2148.26     25.01 o 
  -7   2   2       91.96       78.12      4.32 o 
  -6   2   2     3087.48     3329.82     47.40 o 
  -5   2   2      523.88      648.01     13.25 o 
  -4   2   2     4464.10     4405.49     58.70 o 
  -3   2   2        1.40        2.01      1.57 o 
  -1   2   2        1.55        1.21      1.74 o 
   0   2   2       64.43       41.52      2.42 o 
   1   2   2       10.33       11.95      1.31 o 
   2   2   2     5546.42     5475.57     50.05 o 
   3   2   2     1200.15     1248.67     14.13 o 
   4   2   2     5133.64     5159.57     48.46 o 
   5   2   2      330.80      292.13      8.91 o 
   6   2   2     1530.94     1526.80     18.29 o 
   7   2   2      149.58      130.75      7.22 o 
   8   2   2     1210.44     1258.67     26.28 o 
   9   2   2       55.85       56.85      6.24 o 
  10   2   2     1088.93     1134.65     27.20 o 
  11   2   2       18.37       29.05      5.81 o 
 -12   3   2      244.84      228.02      8.93 o 
 -11   3   2       82.80       89.56     12.30 o 
 -10   3   2      178.36      161.76      9.26 o 
  -9   3   2      463.43      442.70     23.05 o 
  -8   3   2      193.66      187.12      8.47 o 
  -7   3   2     1122.84     1156.69     22.10 o 
  -6   3   2     2292.61     2511.41     38.28 o 
  -5   3   2       84.70       99.75      5.10 o 
  -4   3   2     1119.34     1147.41     19.77 o 
  -3   3   2      722.00      645.46     12.65 o 
  -2   3   2      844.95      921.18     26.88 o 
  -1   3   2      151.36      190.75      4.38 o 
   0   3   2     2624.05     2484.77     25.75 o 
   1   3   2     2954.33     3229.64     35.12 o 
   2   3   2     1641.57     1844.13     16.30 o 
   3   3   2     2284.65     2375.42     24.09 o 
   4   3   2      465.97      427.94      7.07 o 
   5   3   2      423.16      444.68      7.54 o 
   6   3   2       97.24      110.34      6.24 o 
   7   3   2      257.89      250.70      9.83 o 
   8   3   2      206.28      215.84      9.83 o 
   9   3   2        2.54        5.32      3.31 o 
  10   3   2      198.99      181.47     10.48 o 
 -12   4   2      269.89      306.41     13.36 o 
 -11   4   2       19.45       17.03      3.12 o 
 -10   4   2     1135.93     1196.54     19.25 o 
  -9   4   2      216.12      192.22      9.01 o 
  -8   4   2     1953.24     2044.33     35.24 o 
  -7   4   2       66.31       66.03      5.27 o 
  -6   4   2     2463.57     2475.19     38.55 o 
  -5   4   2      297.48      298.87      9.12 o 
  -4   4   2     8088.92     8694.95    112.13 o 
  -3   4   2       33.09       30.24      3.04 o 
  -2   4   2     7143.36     7628.59     57.80 o 
  -1   4   2     1781.65     1843.32     15.92 o 
   0   4   2     7006.84     7071.88     53.70 o 
   1   4   2        8.65        8.00      1.86 o 
   2   4   2     4659.55     4716.78     37.48 o 
   3   4   2      106.27      111.84      3.09 o 
   4   4   2     2685.88     2665.14     27.30 o 
   5   4   2       49.94       38.12      3.75 o 
   6   4   2     1544.14     1594.18     28.62 o 
   7   4   2       12.69       15.96      3.48 o 
   8   4   2      640.69      676.74     18.19 o 
   9   4   2       35.64       31.33      5.10 o 
  10   4   2      378.58      349.31     14.34 o 
 -12   5   2      197.51      195.52      7.60 o 
 -11   5   2       88.76       92.40      5.65 o 
 -10   5   2        1.61       -0.16      3.15 o 
  -9   5   2      161.72      144.49      8.47 o 
  -8   5   2      775.13      731.85     18.30 o 
  -7   5   2        2.26       -0.33      2.50 o 
  -6   5   2     2160.20     2236.87     36.54 o 
  -5   5   2      181.19      173.00      7.49 o 
  -4   5   2     1594.77     1520.17     25.74 o 
  -3   5   2        3.60        3.41      1.00 o 
  -2   5   2     2043.77     2097.31     23.66 o 
  -1   5   2     1941.86     1946.25     17.20 o 
   0   5   2      373.47      458.12      5.98 o 
   1   5   2      195.16      192.15      3.69 o 
   2   5   2     1180.85     1269.79     12.84 o 
   3   5   2     2371.02     2447.36     22.01 o 
   4   5   2      438.10      393.66      8.41 o 
   5   5   2     1354.06     1298.90     23.89 o 
   6   5   2      299.51      287.95     10.15 o 
   7   5   2      662.16      624.17     16.62 o 
   8   5   2       61.80       67.82      6.19 o 
   9   5   2       51.73       56.96      6.24 o 
 -11   6   2       65.90       63.69      7.06 o 
 -10   6   2      460.93      474.09     16.02 o 
  -9   6   2        3.15        5.86      3.31 o 
  -8   6   2     1158.29     1193.61     25.58 o 
  -7   6   2       11.87        9.83      3.48 o 
  -6   6   2     1216.12     1201.92     23.89 o 
  -5   6   2        1.50        3.10      2.44 o 
  -4   6   2     1476.89     1415.95     16.58 o 
  -3   6   2        1.36       -0.50      1.74 o 
  -2   6   2     9843.43    10181.95     96.64 o 
  -1   6   2     1898.63     1946.55     23.65 o 
   0   6   2     1420.11     1460.22     18.64 o 
   1   6   2       18.73       25.51      2.35 o 
   2   6   2      997.55     1072.82     15.14 o 
   3   6   2      299.79      300.57      7.23 o 
   4   6   2     2017.20     1971.81     24.92 o 
   5   6   2       21.27       24.63      3.07 o 
 -11   7   2      413.12      444.66     16.45 o 
 -10   7   2      120.71      125.00      8.91 o 
  -9   7   2      134.18      122.66      8.42 o 
  -8   7   2       57.10       56.63      6.03 o 
  -7   7   2        2.18        2.06      2.77 o 
  -6   7   2      492.79      485.98     14.39 o 
  -5   7   2      243.30      239.08      9.29 o 
  -4   7   2      769.21      752.97     17.21 o 
  -3   7   2     1075.55     1032.34     17.02 o 
  -2   7   2      727.69      683.12     11.92 o 
  -1   7   2      213.22      207.29      9.94 o 
   0   7   2      416.90      378.28     13.14 o 
   1   7   2       26.87       22.62      2.50 o 
   2   7   2      533.31      522.91     17.48 o 
   3   7   2        1.01       -2.61      3.37 o 
   4   7   2      760.84      740.00     22.48 o 
   5   7   2       68.87       78.41      8.25 o 
   6   7   2       63.49       72.22      8.31 o 
   7   7   2      234.31      236.69     13.79 o 
   8   7   2       48.40       54.84      8.47 o 
 -10   8   2      267.91      284.58     13.30 o 
  -9   8   2        1.24        3.04      3.64 o 
  -8   8   2      240.24      240.44     11.19 o 
  -7   8   2       54.00       46.59      5.65 o 
  -6   8   2     1356.07     1329.74     27.20 o 
  -5   8   2       13.44       13.30      3.31 o 
  -4   8   2      973.44      910.82     19.93 o 
  -3   8   2      153.36      147.07     13.38 o 
  -2   8   2     5828.08     6015.23     61.78 o 
  -1   8   2      528.48      486.85     10.07 o 
   0   8   2      851.26      827.31     22.91 o 
   1   8   2        8.09        6.79      3.96 o 
   2   8   2     1545.75     1626.22     36.54 o 
   3   8   2       96.59       89.49      8.74 o 
   4   8   2      900.72      917.61     26.88 o 
   5   8   2       47.38       46.64      7.33 o 
   6   8   2      259.51      238.92     14.12 o 
   7   8   2       36.60       36.49      7.28 o 
  -9   9   2      189.70      180.49     10.37 o 
  -8   9   2      253.74      296.10     12.87 o 
  -7   9   2       41.60       31.28      5.38 o 
  -6   9   2      185.77      188.69      9.61 o 
  -5   9   2       47.64       45.72      5.21 o 
  -4   9   2        5.78        6.27      3.10 o 
  -3   9   2      271.29      255.05      7.82 o 
  -2   9   2      160.25      175.02      6.46 o 
  -1   9   2       14.41       21.72      5.70 o 
   0   9   2      259.38      259.55     13.14 o 
   1   9   2      230.40      247.50     13.30 o 
   2   9   2      266.06      243.32     13.30 o 
   3   9   2        0.80       -3.80      3.86 o 
   4   9   2      198.95      196.02     12.43 o 
   5   9   2      103.01      100.13     10.10 o 
   6   9   2       15.23       23.46      6.52 o 
  -8  10   2      125.83      129.72      9.12 o 
  -7  10   2        1.91       -0.76      3.15 o 
  -6  10   2      545.98      526.98     16.62 o 
  -5  10   2       59.81       54.14      5.86 o 
  -4  10   2       95.75       86.66      7.22 o 
  -3  10   2        1.81        2.33      2.21 o 
  -2  10   2      727.12      727.89     23.67 o 
  -1  10   2       14.45       15.15      5.54 o 
   0  10   2      304.06      291.75     14.99 o 
   1  10   2       45.07       51.26      7.76 o 
   2  10   2       85.84       84.98      9.56 o 
   3  10   2        0.74       -1.19      4.13 o 
   4  10   2      330.56      337.91     17.43 o 
  -7  11   2      186.67      210.52     11.19 o 
  -6  11   2      178.09      177.94      9.99 o 
  -5  11   2      168.44      171.97      9.34 o 
  -4  11   2       14.60        5.51      2.94 o 
  -3  11   2      236.59      211.71     13.68 o 
  -2  11   2      383.72      363.75     17.76 o 
  -1  11   2        2.28        5.59      5.27 o 
   0  11   2       16.35       26.12      7.17 o 
   1  11   2        5.51        2.77      4.18 o 
   2  11   2      235.15      209.22     14.01 o 
  -3  12   2       78.06       61.79      9.99 o 
  -2  12   2      163.26      168.76     13.68 o 
  -1  12   2        4.65        2.66      5.38 o 
  -3 -12   3      204.32      214.76     13.47 o 
  -2 -12   3      114.61      117.07     10.53 o 
  -1 -12   3        5.23        8.85      4.78 o 
   5 -12   3      147.85      168.11      9.50 o 
  -5 -11   3        0.35        0.22      3.80 o 
  -4 -11   3      390.62      448.66     13.52 o 
  -3 -11   3        0.32        0.78      2.60 o 
  -2 -11   3      353.93      392.89     16.34 o 
  -1 -11   3        9.52        4.52      2.67 o 
   0 -11   3      805.24      882.56     16.78 o 
   1 -11   3        0.25       -0.77      2.48 o 
   2 -11   3      776.69      845.88     21.99 o 
   3 -11   3       35.33       29.70      5.00 o 
   4 -11   3      168.54      187.02     15.75 o 
   5 -11   3        4.59        4.06      2.28 o 
   6 -11   3      204.82      206.66     10.64 o 
   7 -11   3       14.20       15.42      3.20 o 
  -7 -10   3      148.50      138.32      7.15 o 
  -6 -10   3      325.59      313.84     14.66 o 
  -5 -10   3       93.40       88.08      5.82 o 
  -4 -10   3      329.86      334.12     10.18 o 
  -3 -10   3      404.31      413.39     11.03 o 
  -2 -10   3      153.37      158.67      6.83 o 
  -1 -10   3      117.52      125.71      6.20 o 
   0 -10   3      564.79      596.17     13.17 o 
   1 -10   3      175.60      202.41      7.34 o 
   2 -10   3      428.29      439.93     14.63 o 
   3 -10   3      255.25      244.33      7.20 o 
   4 -10   3      317.51      325.56     11.67 o 
   5 -10   3       61.90       64.10      4.41 o 
   6 -10   3       93.20      108.16      5.52 o 
   7 -10   3        8.45        9.96      4.86 o 
   8 -10   3       56.09       69.76      5.11 o 
  -8  -9   3      461.56      455.03     16.62 o 
  -7  -9   3      529.24      489.73     16.72 o 
  -6  -9   3       85.18       96.13      8.17 o 
  -5  -9   3        0.86        0.68      2.18 o 
  -4  -9   3     1209.22     1240.40     20.16 o 
  -3  -9   3        2.34        1.11      1.99 o 
  -2  -9   3      170.09      187.27     10.75 o 
  -1  -9   3      687.80      695.13     18.03 o 
   0  -9   3     1706.86     1906.96     25.47 o 
   1  -9   3        1.63        1.38      2.09 o 
   2  -9   3     1835.71     1912.37     19.65 o 
   3  -9   3        1.98       -1.22      4.10 o 
   4  -9   3      396.07      387.35      9.01 o 
   5  -9   3       55.21       49.26      3.80 o 
   6  -9   3     1089.94     1082.06     23.81 o 
   7  -9   3       37.12       37.97      3.88 o 
   8  -9   3      277.82      282.15     17.78 o 
   9  -9   3       32.24       31.22      5.65 o 
  -9  -8   3      186.30      188.09     10.81 o 
  -8  -8   3       20.78       19.71      4.83 o 
  -7  -8   3      490.53      496.57     16.24 o 
  -6  -8   3      537.27      524.43     16.18 o 
  -5  -8   3       15.73       19.77      4.24 o 
  -4  -8   3      234.90      241.61      7.63 o 
  -3  -8   3      712.47      673.84     12.91 o 
  -2  -8   3       26.53       30.22      3.24 o 
  -1  -8   3      434.52      440.65      9.81 o 
   0  -8   3      946.74      927.75     11.14 o 
   1  -8   3      308.01      305.45      6.12 o 
   2  -8   3     1294.47     1299.74     14.45 o 
   3  -8   3      229.32      185.64      7.60 o 
   4  -8   3      281.26      282.23     14.93 o 
   5  -8   3      181.88      182.19      9.15 o 
   6  -8   3      393.39      389.38     10.07 o 
   7  -8   3       21.02       20.63      3.22 o 
   8  -8   3       17.44       19.77      4.10 o 
   9  -8   3      605.89      629.33     19.28 o 
  10  -8   3       21.15       32.04      6.19 o 
 -10  -7   3      295.16      318.41     14.23 o 
  -9  -7   3       74.98       69.67      7.11 o 
  -8  -7   3      642.97      606.96     18.03 o 
  -7  -7   3     1150.83     1036.25     24.00 o 
  -6  -7   3      219.43      191.95      9.23 o 
  -5  -7   3      102.21       92.26      6.57 o 
  -4  -7   3     3391.56     3259.72     50.88 o 
  -3  -7   3      372.16      363.49     13.87 o 
  -2  -7   3     2748.88     2672.92     31.12 o 
  -1  -7   3        2.14        4.28      1.51 o 
   0  -7   3     2914.83     3016.78     32.43 o 
   1  -7   3      639.28      669.06      8.79 o 
   2  -7   3     1021.58      992.31     11.57 o 
   3  -7   3        0.94        4.35      2.33 o 
   4  -7   3     2628.91     2583.22     29.38 o 
   5  -7   3       61.35       80.10      5.86 o 
   6  -7   3     1803.93     1769.24     23.17 o 
   7  -7   3      134.32      122.66      7.66 o 
   8  -7   3     2056.32     2088.16     27.58 o 
   9  -7   3        6.71       11.13      3.96 o 
  10  -7   3      457.64      453.62     16.29 o 
 -10  -6   3        1.19        1.09      3.37 o 
  -9  -6   3       11.21       10.97      3.75 o 
  -8  -6   3      446.30      425.93     14.50 o 
  -7  -6   3     1038.90      997.97     22.86 o 
  -6  -6   3      132.53      125.32      7.28 o 
  -5  -6   3      112.98      122.12      6.73 o 
  -4  -6   3     1208.50     1156.64     22.86 o 
  -3  -6   3     2021.10     2060.13     33.99 o 
  -2  -6   3      512.31      600.11      7.18 o 
  -1  -6   3     1937.35     2015.56     18.22 o 
   0  -6   3     1096.93     1123.91     11.71 o 
   1  -6   3       70.20       67.74      2.58 o 
   2  -6   3     2730.88     2844.96     24.78 o 
   3  -6   3      554.82      560.04      9.91 o 
   4  -6   3      529.26      492.92      9.30 o 
   5  -6   3      709.82      673.17     11.61 o 
   6  -6   3     2248.98     2313.52     27.76 o 
   7  -6   3        6.43        4.46      2.06 o 
   8  -6   3        1.46       -0.60      2.99 o 
   9  -6   3      370.66      356.31     13.41 o 
  10  -6   3      354.06      372.98     14.55 o 
 -11  -5   3       27.04       35.24      6.03 o 
 -10  -5   3     1111.22     1064.92     26.12 o 
  -9  -5   3       11.50       10.81      3.91 o 
  -8  -5   3      937.17      903.22     21.50 o 
  -7  -5   3        2.78        0.76      2.33 o 
  -6  -5   3     1680.28     1637.35     29.92 o 
  -5  -5   3        3.34        0.71      2.17 o 
  -4  -5   3     2866.21     2845.19     43.44 o 
  -3  -5   3      284.67      282.47      8.96 o 
  -2  -5   3     7163.65     7429.70     67.43 o 
  -1  -5   3      149.38      154.34      3.20 o 
   0  -5   3     2774.67     2492.06     21.31 o 
   1  -5   3        1.33        3.78      1.30 o 
   2  -5   3     7903.82     8370.94     77.02 o 
   3  -5   3     2219.28     2253.02     24.84 o 
   4  -5   3     3627.04     3590.38     37.03 o 
   5  -5   3      292.57      273.34      9.80 o 
   6  -5   3     1054.84     1048.79     28.21 o 
   7  -5   3     1627.59     1661.64     22.15 o 
   8  -5   3     2000.12     1983.19     36.05 o 
   9  -5   3       67.07       64.35      6.52 o 
  10  -5   3      777.03      763.02     20.80 o 
  11  -5   3        0.86        1.95      3.80 o 
 -11  -4   3      204.39      201.51     11.08 o 
 -10  -4   3      214.30      188.09     10.15 o 
  -9  -4   3        3.77        5.59      3.10 o 
  -8  -4   3      450.63      447.81     14.12 o 
  -7  -4   3     1117.64     1151.53     23.78 o 
  -6  -4   3       66.62       66.03      4.94 o 
  -5  -4   3      345.40      306.79      9.77 o 
  -4  -4   3     1733.95     1750.46     28.83 o 
  -3  -4   3     3565.79     3569.82     50.72 o 
  -2  -4   3       92.43       61.47      3.96 o 
  -1  -4   3     1226.06     1190.02     11.22 o 
   0  -4   3     2599.81     2509.39     23.25 o 
   1  -4   3      484.10      392.83     10.59 o 
   2  -4   3     1830.73     1716.79     19.30 o 
   3  -4   3     5617.38     6134.38     57.99 o 
   4  -4   3     1271.65     1190.46     15.53 o 
   5  -4   3      331.41      325.05      7.30 o 
   6  -4   3       64.25       69.19      3.74 o 
   7  -4   3      212.12      185.32      8.58 o 
   8  -4   3      879.22      833.72     20.04 o 
   9  -4   3       90.92       82.92      6.90 o 
  10  -4   3      177.55      185.92      9.72 o 
  11  -4   3       58.98       53.38      6.52 o 
 -12  -3   3      597.61      620.75     20.58 o 
 -11  -3   3      163.67      154.37      9.45 o 
 -10  -3   3      797.88      773.72     20.96 o 
  -9  -3   3      465.40      428.37     14.12 o 
  -8  -3   3     4459.28     4522.67     67.28 o 
  -7  -3   3      175.66      165.94      7.66 o 
  -6  -3   3     5194.21     5357.58     74.61 o 
  -5  -3   3      234.02      210.96      4.05 o 
  -4  -3   3     5337.17     5360.53    107.57 o 
  -3  -3   3       97.73       99.18      2.61 o 
  -2  -3   3      829.84      646.19     11.27 o 
  -1  -3   3        2.20       -0.21      1.06 o 
   0  -3   3     6401.34     6390.36     97.03 o 
   1  -3   3     2056.36     2201.74     33.01 o 
   2  -3   3     5965.79     5761.99     53.81 o 
   3  -3   3      157.33      194.56      4.86 o 
   4  -3   3     9582.43     9870.88     90.22 o 
   5  -3   3       11.89       12.59      2.06 o 
   6  -3   3     3278.06     3216.06     48.22 o 
   7  -3   3      280.51      243.91      9.67 o 
   8  -3   3      393.97      399.65     12.71 o 
   9  -3   3      131.36      123.91      7.71 o 
  10  -3   3     1391.21     1371.17     28.67 o 
  11  -3   3       14.73       13.41      4.40 o 
 -12  -2   3      350.19      355.93     15.15 o 
 -11  -2   3      170.23      159.97      9.67 o 
 -10  -2   3      172.54      175.66      9.39 o 
  -9  -2   3       55.87       39.15      5.00 o 
  -8  -2   3      598.87      620.81     16.24 o 
  -7  -2   3     1511.16     1513.55     27.58 o 
  -6  -2   3     1042.56      997.71     37.36 o 
  -5  -2   3      735.13      745.18      9.64 o 
  -4  -2   3      162.55      231.00      4.30 o 
  -3  -2   3       21.82       28.07      2.12 o 
  -2  -2   3        1.39       -1.06      1.06 o 
  -1  -2   3      533.75      558.10     11.81 o 
   0  -2   3     1871.98     1941.95     20.04 o 
   1  -2   3      795.25      794.87     10.06 o 
   2  -2   3      287.77      285.31      5.49 o 
   3  -2   3     1022.61      992.80     12.63 o 
   4  -2   3      875.09      841.49     11.88 o 
   5  -2   3     1160.98     1182.19     27.58 o 
   6  -2   3     2172.74     2192.08     35.24 o 
   7  -2   3       12.00       18.08      3.69 o 
   8  -2   3      911.30      828.56     19.11 o 
   9  -2   3       69.02       61.25      5.76 o 
  10  -2   3      149.92      136.35      8.36 o 
 -12  -1   3      609.41      698.29     21.34 o 
 -11  -1   3      231.97      208.18     10.81 o 
 -10  -1   3     1468.31     1528.26     31.28 o 
  -9  -1   3      301.41      291.21     11.24 o 
  -8  -1   3     2617.49     2753.74     29.66 o 
  -7  -1   3       56.09       52.81      3.56 o 
  -6  -1   3     8980.39     9830.68     88.86 o 
  -5  -1   3      198.18      175.25      4.14 o 
  -4  -1   3    16571.50    18494.06    177.04 o 
  -3  -1   3      617.90      731.23      8.91 o 
  -2  -1   3    12894.05    12791.57    114.33 o 
  -1  -1   3      622.74      656.44      8.22 o 
   0  -1   3     9184.25     9474.29     84.41 o 
   1  -1   3     4510.43     4695.33     43.66 o 
   2  -1   3     3113.03     2851.98     50.39 o 
   3  -1   3       72.96       76.39      2.96 o 
   4  -1   3    10674.38    11110.41    142.70 o 
   5  -1   3      309.43      330.41      9.72 o 
   6  -1   3     2063.81     2181.00     34.86 o 
   7  -1   3      633.18      628.03     15.20 o 
   8  -1   3      183.06      184.84      8.25 o 
   9  -1   3      170.01      161.43      8.36 o 
 -12   0   3      273.09      298.92     13.52 o 
 -11   0   3      119.85      128.04      8.69 o 
 -10   0   3      241.59      216.93     10.05 o 
  -9   0   3       13.50       15.75      2.42 o 
  -8   0   3     1529.89     1544.71     23.38 o 
  -7   0   3      683.24      666.40     10.25 o 
  -6   0   3     1351.63     1362.74     16.16 o 
  -5   0   3      163.77      107.31      3.31 o 
  -4   0   3     5272.00     5579.75     51.31 o 
  -3   0   3     2788.62     2873.34     27.57 o 
  -2   0   3     1319.61     1309.96     13.66 o 
  -1   0   3       16.00        9.88      1.07 o 
   0   0   3     1519.27     1475.52     16.28 o 
   1   0   3     1051.12      966.04     11.42 o 
   2   0   3      260.90      346.00      5.81 o 
   3   0   3     4920.42     5328.26     70.81 o 
   4   0   3     1616.00     1692.57     27.20 o 
   5   0   3     3508.01     3687.49     52.29 o 
   6   0   3     1628.46     1675.80     28.29 o 
   7   0   3        0.98        2.71      2.55 o 
   8   0   3       94.80       96.00      6.14 o 
  10   0   3      250.60      258.57     12.16 o 
  11   0   3      257.78      264.22     12.98 o 
 -12   1   3     1054.55     1057.16     26.61 o 
 -11   1   3        5.02       -0.43      3.04 o 
 -10   1   3     1392.17     1447.96     24.95 o 
  -9   1   3      743.24      738.61     12.32 o 
  -8   1   3     1299.88     1306.11     17.13 o 
  -7   1   3      251.46      255.49      7.71 o 
  -6   1   3     3108.55     3254.36     32.82 o 
  -5   1   3      238.93      207.59      4.68 o 
  -4   1   3     8084.72     8346.08     75.06 o 
  -3   1   3       75.08       82.88      4.51 o 
  -2   1   3     2867.21     2783.21     26.34 o 
  -1   1   3     4397.04     4603.96     35.36 o 
   0   1   3     5014.63     5047.64     38.50 o 
   1   1   3        2.29        2.77      0.71 o 
   2   1   3     2449.58     2262.56     33.39 o 
   3   1   3       42.95       43.55      3.53 o 
   4   1   3     2177.08     2123.50     32.42 o 
   5   1   3      149.59      149.92      6.35 o 
   6   1   3     2254.47     2218.30     34.75 o 
   7   1   3       53.07       40.13      4.29 o 
   9   1   3        9.39        8.14      3.20 o 
  10   1   3     1437.88     1542.44     33.39 o 
  11   1   3       76.63       87.75      8.36 o 
 -12   2   3      587.15      592.08     18.73 o 
 -11   2   3      390.88      390.40      9.64 o 
 -10   2   3      150.96      162.64      6.46 o 
  -9   2   3      413.90      413.16      9.00 o 
  -8   2   3       48.21       44.47      5.27 o 
  -7   2   3        4.86        7.25      1.78 o 
  -6   2   3     1153.57     1137.08     14.40 o 
  -5   2   3     6344.22     7023.77     74.66 o 
  -4   2   3      545.74      538.47      7.74 o 
  -3   2   3      628.02      640.48      8.04 o 
  -2   2   3     1096.80     1095.23     13.63 o 
  -1   2   3      119.65       95.51      3.12 o 
   0   2   3      326.92      318.91      9.94 o 
   1   2   3      401.90      344.34      6.36 o 
   2   2   3     1760.79     1745.94     20.11 o 
   3   2   3      141.39      126.95      5.54 o 
   4   2   3       46.21       55.93      4.02 o 
   5   2   3       25.29       32.04      3.31 o 
   6   2   3     1654.47     1754.44     20.98 o 
   7   2   3       72.03       70.70      5.76 o 
   8   2   3      433.83      411.97     13.90 o 
   9   2   3       93.50       90.25      7.44 o 
  10   2   3       30.66       32.36      5.86 o 
 -12   3   3      521.06      585.89     18.46 o 
 -11   3   3        6.82        6.84      2.42 o 
 -10   3   3      570.34      618.95     18.81 o 
  -9   3   3        0.69        0.26      2.09 o 
  -8   3   3     1922.98     1993.28     40.81 o 
  -7   3   3        0.84        2.49      1.52 o 
  -6   3   3     3693.98     4034.40     40.00 o 
  -5   3   3      220.86      204.73      4.80 o 
  -4   3   3     5120.16     5286.01     51.15 o 
  -3   3   3      121.74      104.45      4.15 o 
  -2   3   3     5154.58     5074.15     49.71 o 
  -1   3   3       29.99       24.43      6.95 o 
   0   3   3     8265.96     8338.96     63.10 o 
   1   3   3     1040.91     1191.22     11.39 o 
   2   3   3     5523.34     5639.11     44.14 o 
   3   3   3       73.47       70.14      2.55 o 
   4   3   3     4026.52     3985.72     39.20 o 
   5   3   3       91.35       81.88      3.47 o 
   6   3   3     1207.65     1262.19     24.27 o 
   7   3   3        1.22        0.38      2.44 o 
   8   3   3      388.41      412.03     13.96 o 
   9   3   3       33.65       40.67      5.70 o 
 -12   4   3      263.25      262.38      8.56 o 
 -11   4   3       79.46       83.92      5.04 o 
 -10   4   3      403.09      408.47      9.77 o 
  -9   4   3      385.95      416.16      9.26 o 
  -8   4   3      418.05      402.91      8.64 o 
  -7   4   3      166.23      161.11      7.82 o 
  -6   4   3     2123.21     2153.31     35.08 o 
  -5   4   3       16.20        9.99      2.71 o 
  -4   4   3        3.10        1.95      2.17 o 
  -3   4   3      788.43      867.79     12.87 o 
  -2   4   3     1799.84     1811.13     21.34 o 
  -1   4   3      263.63      229.06      5.76 o 
   0   4   3     1172.44     1180.02     15.35 o 
   1   4   3     1211.09     1230.56     11.93 o 
   2   4   3       44.43       39.72      3.56 o 
   3   4   3      630.65      644.22      8.31 o 
   4   4   3       73.18       70.76      2.85 o 
   5   4   3      892.83      896.22     18.24 o 
   6   4   3      555.05      531.21     14.12 o 
   7   4   3      480.06      467.57     14.06 o 
   8   4   3       77.77       80.42      6.73 o 
   9   4   3        9.19       13.03      4.13 o 
 -12   5   3      360.15      396.51     10.67 o 
 -11   5   3        1.03       -0.67      2.31 o 
 -10   5   3      644.27      659.25     12.81 o 
  -9   5   3       12.32       11.75      2.42 o 
  -8   5   3      689.62      678.37     17.65 o 
  -7   5   3       39.78       42.30      4.72 o 
  -6   5   3     1518.42     1548.19     28.18 o 
  -5   5   3      484.55      535.61     13.85 o 
  -4   5   3     1635.39     1607.65     27.64 o 
  -3   5   3       38.24       29.21      2.74 o 
  -2   5   3     1028.99      931.40     13.71 o 
  -1   5   3      395.31      369.92      7.66 o 
   0   5   3      227.40      201.76      5.55 o 
   1   5   3        0.87        2.50      2.06 o 
   2   5   3      853.06      815.19     12.84 o 
   3   5   3        1.56        1.04      1.54 o 
   4   5   3     1476.13     1498.02     32.20 o 
   5   5   3        3.69        6.79      3.75 o 
 -11   6   3       73.80       78.30      7.55 o 
 -10   6   3      114.47      120.00      8.47 o 
  -9   6   3      700.28      728.48     19.60 o 
  -8   6   3      150.18      117.50      7.76 o 
  -7   6   3      118.45       94.21      6.57 o 
  -6   6   3     1075.16     1119.17     23.35 o 
  -5   6   3      408.21      381.18     11.67 o 
  -4   6   3      558.71      568.57     14.17 o 
  -3   6   3     2137.88     2133.25     26.03 o 
  -2   6   3      870.65      841.73     13.44 o 
  -1   6   3        8.45       10.08      2.05 o 
   0   6   3      427.80      368.88     13.55 o 
   1   6   3      342.56      335.96      7.71 o 
   2   6   3      294.49      295.51      7.41 o 
   3   6   3      334.13      326.72     13.68 o 
   4   6   3      256.67      244.84     12.22 o 
   5   6   3      169.70      168.87     10.91 o 
   6   6   3      176.62      176.96     11.40 o 
   7   6   3       92.57       90.63      9.18 o 
   8   6   3      180.16      171.42     12.05 o 
 -11   7   3        9.89        5.92      4.29 o 
 -10   7   3      754.01      753.73     21.50 o 
  -9   7   3       22.38       20.25      4.51 o 
  -8   7   3      163.40      171.80      9.50 o 
  -7   7   3        5.27       24.43      4.45 o 
  -6   7   3      673.37      707.52     18.14 o 
  -5   7   3      148.18      122.07      7.22 o 
  -4   7   3     2037.25     2090.32     35.08 o 
  -3   7   3       23.21       16.50      2.76 o 
  -2   7   3     3000.26     2897.82     33.50 o 
  -1   7   3      175.35      163.93      5.92 o 
   0   7   3     1719.08     1710.77     22.24 o 
   1   7   3        1.92        0.99      1.68 o 
   2   7   3     1203.46     1254.86     30.19 o 
   3   7   3       38.89       35.46      6.08 o 
   4   7   3      641.66      701.23     22.26 o 
   5   7   3        0.67        1.68      3.80 o 
   6   7   3      600.02      644.32     22.75 o 
   7   7   3       42.85       44.15      7.38 o 
 -10   8   3      120.42      132.71      9.29 o 
  -9   8   3        0.31        2.50      3.64 o 
  -8   8   3      233.51      205.31     10.75 o 
  -7   8   3       15.05       16.51      4.40 o 
  -6   8   3      995.73      970.44     22.70 o 
  -5   8   3       88.61       80.80      6.03 o 
  -4   8   3      696.05      665.53     13.22 o 
  -3   8   3       14.45       19.64      3.05 o 
  -2   8   3      147.52      166.49      6.18 o 
  -1   8   3      532.74      511.49     16.45 o 
   0   8   3      252.24      244.46     12.60 o 
   1   8   3       42.05       42.73      6.73 o 
   2   8   3       58.31       52.18      7.00 o 
   3   8   3      297.16      303.59     14.72 o 
   4   8   3       23.33       11.46      4.89 o 
   5   8   3       75.42       84.33      9.29 o 
   6   8   3       52.12       77.16      9.29 o 
  -9   9   3       14.81       21.56      5.10 o 
  -8   9   3      368.48      406.81     15.31 o 
  -7   9   3        4.75        8.25      3.48 o 
  -6   9   3      277.99      260.48     11.19 o 
  -5   9   3        2.71        2.66      2.93 o 
  -4   9   3      468.40      458.08     11.08 o 
  -3   9   3      117.67       89.62      5.18 o 
  -2   9   3     1363.51     1320.37     20.23 o 
  -1   9   3       14.14       13.96      4.89 o 
   0   9   3      470.72      474.25     18.68 o 
   1   9   3       70.71       58.21      7.82 o 
   2   9   3      844.43      845.07     25.90 o 
   3   9   3       18.57       17.10      5.54 o 
   4   9   3      142.20      153.34     11.51 o 
   5   9   3        0.14        1.57      4.62 o 
  -8  10   3      180.52      182.99     10.75 o 
  -7  10   3       13.24       15.53      4.34 o 
  -6  10   3      111.51      104.31      7.87 o 
  -5  10   3       12.05       13.41      3.96 o 
  -4  10   3      131.89      123.77      6.34 o 
  -3  10   3      177.84      190.43      7.98 o 
  -2  10   3      243.30      262.54     14.82 o 
  -1  10   3      105.74       97.25      9.94 o 
   0  10   3      275.34      281.43     15.26 o 
   1  10   3       37.63       38.39      7.28 o 
   2  10   3      250.80      265.53     15.26 o 
   3  10   3        0.86        8.04      5.38 o 
  -6  11   3      306.04      302.07     12.76 o 
  -5  11   3        0.33        3.75      3.15 o 
  -4  11   3      318.60      325.38     20.58 o 
  -3  11   3      283.19      230.50     15.10 o 
  -2  11   3      910.77      834.91     27.96 o 
  -1  11   3        8.82        4.02      4.67 o 
   0  11   3      124.58      136.07     12.11 o 
   1  11   3       23.50       26.50      6.90 o 
  -3 -12   4       35.54       29.81      6.14 o 
  -1 -12   4        0.50        0.92      4.13 o 
   1 -12   4       10.31        4.56      4.07 o 
   3 -12   4       16.99       13.52      4.24 o 
   5 -12   4        2.21        1.28      2.25 o 
  -5 -11   4      110.32      117.01      9.72 o 
  -4 -11   4       83.09       87.86      6.79 o 
  -3 -11   4       46.49       55.03      5.01 o 
  -2 -11   4       44.42       54.19      6.84 o 
  -1 -11   4       36.38       43.11      6.24 o 
   0 -11   4      607.56      657.62     20.04 o 
   1 -11   4      103.56      112.83      8.58 o 
   2 -11   4      254.08      231.81     11.57 o 
   3 -11   4      303.08      303.21     13.19 o 
   4 -11   4      186.72      188.42     17.29 o 
   5 -11   4        0.11       -1.40      2.10 o 
   6 -11   4      200.45      218.14      7.98 o 
  -7 -10   4       19.39       22.42      3.95 o 
  -6 -10   4      598.21      612.93     26.20 o 
  -5 -10   4        2.24       -1.09      2.38 o 
  -4 -10   4      959.19      983.67     23.51 o 
  -3 -10   4      146.86      139.08      9.53 o 
  -2 -10   4      426.39      468.86     11.46 o 
  -1 -10   4       21.89       25.31      3.60 o 
   0 -10   4     1472.56     1510.83     32.04 o 
   1 -10   4       13.74        7.93      3.96 o 
   2 -10   4     1055.54     1110.89     16.99 o 
   3 -10   4       26.64       26.83      3.18 o 
   4 -10   4      268.42      280.62      8.16 o 
   5 -10   4      172.48      163.50      6.47 o 
   6 -10   4      325.78      346.89      9.68 o 
   7 -10   4       41.51       39.02      4.26 o 
   8 -10   4       63.51       73.81      6.52 o 
  -8  -9   4      180.09      188.47     11.08 o 
  -7  -9   4      191.23      214.97     11.35 o 
  -6  -9   4      745.10      744.46     15.51 o 
  -5  -9   4        9.38       11.27      2.95 o 
  -4  -9   4      251.85      246.96      8.15 o 
  -3  -9   4       48.90       49.54      4.13 o 
  -2  -9   4      519.17      544.35     11.83 o 
  -1  -9   4        6.15        7.07      4.13 o 
   0  -9   4      157.59      163.06      9.67 o 
   1  -9   4      297.12      287.35      7.32 o 
   2  -9   4      567.44      545.64     10.58 o 
   3  -9   4      602.69      588.76     11.39 o 
   4  -9   4       37.10       41.18      3.54 o 
   5  -9   4      404.43      398.47      9.74 o 
   6  -9   4      345.27      324.04      9.11 o 
   7  -9   4      156.21      141.81      6.37 o 
   8  -9   4        2.64        2.45      2.39 o 
   9  -9   4      104.79      101.27      8.74 o 
  -9  -8   4        5.47        3.42      3.42 o 
  -8  -8   4      776.40      758.51     21.56 o 
  -7  -8   4       52.38       48.44      6.08 o 
  -6  -8   4     1101.01     1102.55     25.52 o 
  -5  -8   4       51.46       53.49      5.70 o 
  -4  -8   4     1177.19     1115.60     18.35 o 
  -3  -8   4      114.84      111.49      5.24 o 
  -2  -8   4      910.96      942.74     15.49 o 
  -1  -8   4       48.40       60.27      5.16 o 
   0  -8   4     1885.23     1934.49     33.66 o 
   1  -8   4       25.27       24.11      2.23 o 
   2  -8   4     1811.17     1792.12     25.33 o 
   3  -8   4      327.91      332.79      8.07 o 
   4  -8   4      566.86      553.06     14.69 o 
   5  -8   4       14.11       11.66      2.50 o 
   6  -8   4     1175.68     1176.49     18.48 o 
   7  -8   4       20.83       25.32      3.51 o 
   8  -8   4       13.65       19.79      3.96 o 
   9  -8   4       36.59       40.45      6.19 o 
 -10  -7   4       88.32       81.99      8.04 o 
  -9  -7   4      357.85      345.83     14.12 o 
  -8  -7   4        2.67        2.99      3.26 o 
  -7  -7   4        3.05        2.71      2.93 o 
  -6  -7   4     1269.82     1239.88     26.50 o 
  -5  -7   4      405.71      374.67     12.81 o 
  -4  -7   4      117.15      102.35      6.84 o 
  -3  -7   4      637.35      632.18     11.77 o 
  -2  -7   4      317.90      325.47      7.89 o 
  -1  -7   4       54.15       55.63      2.51 o 
   0  -7   4      382.42      355.27      5.96 o 
   1  -7   4       51.64       48.11      2.50 o 
   2  -7   4      285.48      276.21      7.36 o 
   3  -7   4      264.04      240.23      6.64 o 
   4  -7   4      829.28      829.74     13.61 o 
   5  -7   4       94.59       93.77      4.94 o 
   6  -7   4      896.26      871.72     18.76 o 
   7  -7   4      466.31      458.18     10.67 o 
   8  -7   4       31.06       32.92      3.72 o 
   9  -7   4      240.18      218.83     11.02 o 
  10  -7   4      164.19      175.60     10.64 o 
 -10  -6   4      429.43      442.49     16.34 o 
  -9  -6   4       46.63       39.31      5.86 o 
  -8  -6   4      139.80      143.73      8.58 o 
  -7  -6   4      330.52      312.71     11.78 o 
  -6  -6   4      846.14      797.55     19.49 o 
  -5  -6   4        1.87        0.43      2.55 o 
  -4  -6   4     6326.67     6283.88     87.64 o 
  -3  -6   4      290.45      326.18     10.91 o 
  -2  -6   4     4982.97     5084.81     40.52 o 
  -1  -6   4     2709.39     2917.59     25.05 o 
   0  -6   4     2159.03     2215.61     29.66 o 
   1  -6   4     1082.92     1131.01     14.96 o 
   2  -6   4     5324.86     5358.43     52.46 o 
   3  -6   4      121.44      145.20      5.02 o 
   4  -6   4     1363.34     1274.76     17.54 o 
   5  -6   4       53.45       50.21      5.35 o 
   6  -6   4     2239.27     2274.04     27.96 o 
   7  -6   4        0.77        2.01      1.99 o 
   8  -6   4      156.78      149.00      8.96 o 
   9  -6   4        0.98       -2.55      2.55 o 
  10  -6   4      556.80      580.35     18.79 o 
 -11  -5   4       87.93       77.65      7.87 o 
 -10  -5   4      328.20      300.82     13.03 o 
  -9  -5   4      798.13      759.65     20.47 o 
  -8  -5   4       36.30       29.86      4.72 o 
  -7  -5   4       19.00       21.61      4.02 o 
  -6  -5   4     3284.72     3207.32     50.12 o 
  -5  -5   4      734.73      679.72     16.34 o 
  -4  -5   4      254.93      234.14      8.85 o 
  -3  -5   4     2593.51     2669.43     27.88 o 
  -2  -5   4      970.72      915.22     11.57 o 
  -1  -5   4      122.79       86.39      2.93 o 
   0  -5   4     1045.99     1005.09     10.54 o 
   1  -5   4      665.64      603.08      7.37 o 
   2  -5   4     1973.95     2027.42     23.05 o 
   3  -5   4     1473.48     1391.61     17.86 o 
   4  -5   4      125.97       90.30      7.28 o 
   5  -5   4      119.69      113.28      7.19 o 
   6  -5   4      616.79      633.02     23.81 o 
   7  -5   4      701.03      656.77     12.56 o 
   8  -5   4      149.00      128.15      8.04 o 
   9  -5   4      712.82      645.41     18.73 o 
  10  -5   4      466.62      500.15     17.05 o 
 -11  -4   4        0.61        5.43      3.80 o 
 -10  -4   4     1623.18     1645.06     34.10 o 
  -9  -4   4       88.37       83.62      6.95 o 
  -8  -4   4      213.58      202.43      9.39 o 
  -7  -4   4      143.42      139.60      7.55 o 
  -6  -4   4     2631.48     2691.96     42.90 o 
  -5  -4   4      150.02      131.41      6.57 o 
  -4  -4   4     2343.36     2149.83     23.05 o 
  -3  -4   4      233.48      285.17      5.35 o 
  -2  -4   4     4117.68     4168.40     77.30 o 
  -1  -4   4        4.03        4.54      1.57 o 
   0  -4   4     7542.28     7956.75     60.96 o 
   1  -4   4      150.62      171.49      4.64 o 
   2  -4   4     3598.23     3537.54     35.91 o 
   3  -4   4       23.22       32.80      3.94 o 
   4  -4   4     2532.56     2551.20     28.35 o 
   5  -4   4      640.33      619.30     18.41 o 
   6  -4   4     3464.95     3499.98     38.06 o 
   7  -4   4      108.88      111.75      7.06 o 
   8  -4   4     1905.27     1924.11     35.62 o 
   9  -4   4       26.94       30.41      5.21 o 
  10  -4   4      758.92      815.63     21.88 o 
 -12  -3   4       79.69       72.54      7.76 o 
 -11  -3   4      265.43      245.65     11.78 o 
 -10  -3   4      255.27      252.44     11.51 o 
  -9  -3   4      231.56      209.98      9.83 o 
  -8  -3   4       63.93       57.34      5.48 o 
  -7  -3   4     3390.12     3540.34     53.92 o 
  -6  -3   4      124.49      114.25      6.24 o 
  -5  -3   4      223.91      234.27      4.76 o 
  -4  -3   4      543.58      409.19      6.59 o 
  -3  -3   4    13224.62    14083.54    124.59 o 
  -2  -3   4     1826.65     2333.92     23.87 o 
  -1  -3   4      369.96      467.51      7.35 o 
   0  -3   4     2745.02     3015.86     44.80 o 
   1  -3   4      387.79      532.24      8.50 o 
   2  -3   4     3253.11     3322.56     34.86 o 
   3  -3   4     1769.15     1892.66     21.69 o 
   4  -3   4      495.72      449.50      8.50 o 
   5  -3   4      452.70      424.84      8.70 o 
   6  -3   4     3116.84     3239.98     35.59 o 
   7  -3   4      580.53      537.89     15.20 o 
   8  -3   4       49.52       56.20      5.59 o 
   9  -3   4       55.55       55.39      6.08 o 
  10  -3   4      412.94      427.28     14.93 o 
  11  -3   4        4.88        2.88      3.75 o 
 -12  -2   4      170.56      151.55      9.77 o 
 -11  -2   4       17.85       13.79      4.24 o 
 -10  -2   4     2049.99     2089.34     39.04 o 
  -9  -2   4      262.11      225.51      9.99 o 
  -8  -2   4     1060.06     1008.13     21.88 o 
  -7  -2   4       23.12       14.99      1.83 o 
  -6  -2   4     3750.25     3795.57     37.31 o 
  -5  -2   4      804.37      780.22     10.32 o 
  -4  -2   4     4547.26     4748.57     44.65 o 
  -3  -2   4      791.00      803.58     14.06 o 
  -2  -2   4    16839.66    17468.46    153.30 o 
  -1  -2   4        1.61        7.25      1.23 o 
   0  -2   4     4805.52     4672.67     44.40 o 
   1  -2   4     1873.44     2037.75     23.16 o 
   2  -2   4    23684.49    24142.33    213.42 o 
   3  -2   4      205.84      196.54      5.10 o 
   4  -2   4     4191.05     4479.47     44.63 o 
   5  -2   4        3.78        5.89      1.76 o 
   6  -2   4     6917.59     7144.69     96.98 o 
   7  -2   4     1245.10     1263.44     25.36 o 
   8  -2   4      368.92      366.14     12.49 o 
   9  -2   4        0.84       -1.47      3.04 o 
  10  -2   4      789.91      803.47     20.80 o 
 -12  -1   4      137.42      134.17      9.45 o 
 -11  -1   4      114.26      135.21      8.91 o 
 -10  -1   4     1276.73     1285.33     27.64 o 
  -9  -1   4       12.94       14.66      3.58 o 
  -8  -1   4       24.37       19.67      2.31 o 
  -7  -1   4     1189.80     1234.97     15.63 o 
  -6  -1   4     1803.39     1937.74     21.36 o 
  -5  -1   4      335.57      266.32      5.38 o 
  -4  -1   4     1058.03     1049.20     28.15 o 
  -3  -1   4     8630.09     9383.92     83.93 o 
  -2  -1   4     3426.78     3347.35     32.10 o 
  -1  -1   4     1041.51     1009.55     12.07 o 
   0  -1   4      721.66      641.10      9.00 o 
   1  -1   4      234.61      321.93      4.32 o 
   2  -1   4        5.68       13.49      1.62 o 
   3  -1   4     4402.64     4717.10     45.73 o 
   4  -1   4      872.36      824.14     12.02 o 
   5  -1   4     1144.99     1147.51     22.26 o 
   6  -1   4     1087.60     1164.35     23.13 o 
   7  -1   4      257.30      248.75      9.88 o 
   8  -1   4      260.31      261.56     10.37 o 
   9  -1   4      187.76      200.64      9.50 o 
 -12   0   4      885.68      874.39     23.84 o 
 -11   0   4      128.58      112.78      8.14 o 
 -10   0   4     2298.35     2251.21     40.18 o 
  -9   0   4      568.51      547.47     10.23 o 
  -8   0   4     1456.54     1435.03     18.28 o 
  -7   0   4      125.91      130.79      4.30 o 
  -6   0   4     3543.53     3636.84     36.22 o 
  -5   0   4      333.85      363.01      6.51 o 
  -4   0   4     8008.96     8416.38     76.00 o 
  -3   0   4     2794.51     3075.73     29.77 o 
  -2   0   4      613.42      471.14      9.61 o 
  -1   0   4     1925.47     2032.76     28.62 o 
   0   0   4       94.96      175.08      3.73 o 
   1   0   4       57.89       54.12      1.85 o 
   2   0   4     8774.25     9415.91     85.20 o 
   3   0   4      149.74      141.01      4.25 o 
   4   0   4     4639.04     4761.21     66.14 o 
   5   0   4        7.23        9.12      2.66 o 
   6   0   4     4019.50     4075.84     59.30 o 
   7   0   4       24.73       32.04      4.45 o 
   8   0   4     1060.82     1023.87     22.21 o 
 -12   1   4      135.17      144.98      9.56 o 
 -11   1   4      347.16      333.67     13.19 o 
 -10   1   4     1150.37     1220.94     17.90 o 
  -9   1   4      201.41      187.53      5.99 o 
  -8   1   4        5.09        5.09      3.77 o 
  -7   1   4     1196.79     1270.30     16.26 o 
  -6   1   4      469.67      475.66      8.12 o 
  -5   1   4     1267.11     1371.23     15.95 o 
  -4   1   4     1009.95     1036.03     12.43 o 
  -3   1   4     6555.00     6976.12     63.23 o 
  -2   1   4     4873.04     5025.71     46.25 o 
  -1   1   4      596.88      630.94      6.79 o 
   0   1   4       86.07       83.05      3.69 o 
   1   1   4      684.02      644.22     10.90 o 
   2   1   4     1002.69      909.65     12.46 o 
   3   1   4      537.35      521.33     12.71 o 
   4   1   4      107.45      106.48      5.86 o 
   5   1   4       25.75       20.47      3.20 o 
   6   1   4     1146.39     1244.98     23.89 o 
   7   1   4      116.01      121.09      7.00 o 
   9   1   4      434.90      457.85     15.58 o 
  10   1   4      283.62      298.76     13.25 o 
 -12   2   4     1155.04     1216.04     28.51 o 
 -11   2   4       19.26       21.41      3.19 o 
 -10   2   4     1926.63     2079.41     26.09 o 
  -9   2   4      334.54      327.02      9.10 o 
  -8   2   4     1242.68     1244.28     16.85 o 
  -7   2   4      351.48      389.38     15.96 o 
  -6   2   4     6269.93     6602.77     99.83 o 
  -5   2   4     1329.93     1471.57     23.13 o 
  -4   2   4     3640.34     3924.03     37.60 o 
  -3   2   4      184.73      175.49      4.45 o 
  -2   2   4    14021.96    14175.53    105.02 o 
  -1   2   4      165.47      155.93      6.24 o 
   0   2   4     7076.41     7183.27     68.32 o 
   1   2   4      920.31      925.20     12.80 o 
   2   2   4     3550.20     3632.56     37.88 o 
   3   2   4      354.19      307.82      9.39 o 
   4   2   4     3938.09     4146.32     58.92 o 
   5   2   4        5.16        1.30      2.12 o 
   6   2   4      679.48      643.99     15.48 o 
   7   2   4      496.35      481.96     14.28 o 
   8   2   4     1089.31     1146.37     25.36 o 
   9   2   4        3.63        6.30      3.64 o 
  10   2   4      358.94      370.05     14.99 o 
 -12   3   4      139.45      137.55      6.37 o 
 -11   3   4       57.93       59.84      4.28 o 
 -10   3   4      680.30      709.62     13.01 o 
  -9   3   4        0.49        2.06      2.55 o 
  -8   3   4      629.68      644.88     24.05 o 
  -7   3   4      422.49      434.60      8.32 o 
  -6   3   4     1403.52     1490.16     40.59 o 
  -5   3   4       71.38       85.57      3.30 o 
  -4   3   4      715.32      747.10     13.57 o 
  -3   3   4     1130.86     1149.11     12.65 o 
  -2   3   4     1838.21     1885.16     22.02 o 
  -1   3   4      252.06      288.13      6.38 o 
   0   3   4      842.29      821.70     12.07 o 
   1   3   4     3641.35     3822.50     31.02 o 
   2   3   4        8.16        8.83      1.22 o 
   3   3   4      568.94      538.95      7.49 o 
   4   3   4      136.87      110.61      3.50 o 
   5   3   4      446.28      435.66     10.51 o 
   6   3   4      954.14      954.64     20.42 o 
   7   3   4       33.98       33.34      4.56 o 
   8   3   4       32.33       28.07      4.94 o 
   9   3   4      101.61      110.01      7.98 o 
 -12   4   4      441.57      443.90     11.13 o 
 -11   4   4       14.45       13.57      3.07 o 
 -10   4   4     2937.17     3064.75     65.87 o 
  -9   4   4       14.61       16.64      2.59 o 
  -8   4   4     1399.30     1502.94     19.65 o 
  -7   4   4        5.37        5.68      1.78 o 
  -6   4   4     1736.06     1796.40     22.32 o 
  -5   4   4     1875.50     1913.79     31.98 o 
  -4   4   4      948.34      940.80     18.90 o 
  -3   4   4      696.23      681.44     11.37 o 
  -2   4   4     1397.92     1323.10     17.51 o 
  -1   4   4       98.56       88.17      5.59 o 
   0   4   4     2325.46     2242.72     25.79 o 
   1   4   4        5.73        7.19      1.83 o 
   2   4   4      704.53      693.93     19.19 o 
   3   4   4        3.79        0.94      1.62 o 
   4   4   4     1693.71     1679.09     41.16 o 
   5   4   4       21.26       17.54      4.72 o 
 -12   5   4       58.40       49.58      7.06 o 
 -11   5   4      209.93      198.79     10.75 o 
 -10   5   4      222.17      222.63     11.02 o 
  -9   5   4      156.13      160.18      9.07 o 
  -8   5   4      439.82      421.80     13.68 o 
  -7   5   4      311.53      322.76     11.57 o 
  -6   5   4      110.11      105.88      6.79 o 
  -5   5   4      605.07      574.54     14.82 o 
  -4   5   4      732.59      664.57     15.69 o 
  -3   5   4      869.66      767.67     12.83 o 
  -2   5   4     2402.26     2357.90     41.32 o 
  -1   5   4     1345.97     1338.15     23.65 o 
   0   5   4      301.18      285.00      7.04 o 
   1   5   4        0.53       -0.69      3.37 o 
   2   5   4      263.07      260.95      7.12 o 
   3   5   4      852.77      857.03     14.34 o 
   4   5   4      840.00      814.44     22.53 o 
   5   5   4       42.24       36.16      5.81 o 
   7   5   4       53.61       67.33      7.93 o 
   8   5   4       34.58       41.00      7.38 o 
 -11   6   4       50.71       50.82      6.95 o 
 -10   6   4      420.29      431.14     15.75 o 
  -9   6   4        0.45        3.20      3.04 o 
  -8   6   4      934.55      926.46     22.48 o 
  -7   6   4       23.56       26.82      4.62 o 
  -6   6   4     1596.10     1572.30     29.54 o 
  -5   6   4       44.73       30.90      4.34 o 
  -4   6   4     1610.86     1602.60     28.94 o 
  -3   6   4        6.17        5.88      3.31 o 
  -2   6   4      950.07      938.20     25.98 o 
  -1   6   4       59.45       54.64      3.61 o 
   0   6   4      993.84      947.66     14.93 o 
   1   6   4        6.09        9.83      2.27 o 
   2   6   4     1046.35     1061.20     16.62 o 
   3   6   4       14.89       13.79      4.56 o 
   4   6   4      787.57      772.74     22.86 o 
   5   6   4      178.84      144.27     10.43 o 
   6   6   4      473.22      505.15     19.44 o 
   7   6   4        2.97        0.27      3.64 o 
 -10   7   4      195.55      199.71     11.13 o 
  -9   7   4       21.70       26.06      5.10 o 
  -8   7   4      137.09      141.78      8.96 o 
  -7   7   4       30.32       33.99      5.10 o 
  -6   7   4      366.56      336.39     12.27 o 
  -5   7   4      149.67      138.95      7.66 o 
  -4   7   4      172.80      163.71      8.04 o 
  -3   7   4      233.90      203.07     11.35 o 
  -2   7   4      657.17      614.93     19.63 o 
  -1   7   4       92.59       96.12      4.85 o 
   0   7   4      362.99      356.04      9.12 o 
   1   7   4      511.62      529.76     11.01 o 
   2   7   4       20.86       28.45      5.76 o 
   3   7   4       57.00       61.47      7.60 o 
   4   7   4       76.94       94.43      9.18 o 
   5   7   4       42.69       41.48      7.11 o 
   6   7   4       76.96       82.54      9.18 o 
 -10   8   4      251.96      256.02     12.81 o 
  -9   8   4        1.79       -3.15      3.15 o 
  -8   8   4      414.16      427.23     15.48 o 
  -7   8   4       11.45        9.34      3.91 o 
  -6   8   4      431.60      444.93     14.72 o 
  -5   8   4       62.20       49.25      5.48 o 
  -4   8   4      544.05      544.31     12.16 o 
  -3   8   4       38.17       31.45      3.55 o 
  -2   8   4      530.59      491.11     12.46 o 
  -1   8   4      349.02      332.01      8.90 o 
   0   8   4      412.19      434.56     17.16 o 
   1   8   4        1.80        2.28      3.64 o 
   2   8   4      224.18      246.74     13.47 o 
   3   8   4        8.10        7.11      4.72 o 
   4   8   4      276.58      314.34     16.02 o 
   5   8   4       16.29       24.00      6.19 o 
  -9   9   4       96.94       95.57      8.31 o 
  -8   9   4      236.98      238.97     11.73 o 
  -7   9   4       22.26       28.78      5.05 o 
  -6   9   4      147.23      134.34      8.47 o 
  -5   9   4       65.75       55.66      6.03 o 
  -4   9   4       13.95       11.74      3.10 o 
  -3   9   4       36.14       38.47      9.72 o 
  -2   9   4      421.07      397.43     13.93 o 
  -1   9   4      155.82      141.88     10.97 o 
   0   9   4      376.30      375.92     17.10 o 
   1   9   4      248.69      267.43     14.55 o 
   2   9   4       37.41       46.43      7.71 o 
   3   9   4       53.91       51.26      8.09 o 
   4   9   4       67.61       80.20      9.88 o 
  -7  10   4        3.81        2.12      3.31 o 
  -6  10   4      229.63      226.27     11.19 o 
  -5  10   4       15.88       12.00      3.58 o 
  -4  10   4      181.47      191.26     11.02 o 
  -3  10   4        1.24        2.18      2.52 o 
  -2  10   4      398.21      369.13     17.76 o 
  -1  10   4        0.77        6.62      5.54 o 
   0  10   4      342.88      369.07     17.70 o 
   1  10   4       16.05       16.40      6.08 o 
   2  10   4      161.99      172.13     12.49 o 
  -4  11   4      127.76      122.16      6.87 o 
  -3  11   4       13.85        2.01      5.76 o 
  -2  11   4       45.15       36.71      8.42 o 
  -1  11   4       46.95       27.91      7.55 o 
  -2 -12   5      143.17      162.68     11.08 o 
  -1 -12   5        6.50        6.57      4.45 o 
   0 -12   5        0.69        0.76      3.75 o 
   1 -12   5      122.81      133.69      9.83 o 
   2 -12   5       92.22       90.08      8.58 o 
   3 -12   5       45.65       58.92      7.28 o 
   4 -12   5       31.05       45.99      6.79 o 
  -5 -11   5       50.27       60.98      7.87 o 
  -4 -11   5      766.33      792.88     23.46 o 
  -3 -11   5       16.49       19.77      5.54 o 
  -2 -11   5      640.15      667.56     20.80 o 
  -1 -11   5       20.72       27.86      5.92 o 
   0 -11   5      718.18      765.68     22.26 o 
   1 -11   5      116.62      105.02      8.80 o 
   2 -11   5     1169.58     1192.15     28.78 o 
   3 -11   5        5.05        1.41      3.20 o 
   4 -11   5      632.36      650.58     16.29 o 
   5 -11   5        0.44       -0.34      2.14 o 
   6 -11   5      198.40      224.28      8.37 o 
  -7 -10   5      219.88      239.64     16.21 o 
  -6 -10   5       48.87       54.23      5.89 o 
  -5 -10   5       87.77       99.60      6.01 o 
  -4 -10   5      210.47      224.96     11.89 o 
  -3 -10   5       28.67       29.16      5.65 o 
  -2 -10   5      394.40      402.41     15.37 o 
  -1 -10   5      345.74      346.32     14.12 o 
   0 -10   5      486.12      525.73     17.32 o 
   1 -10   5      119.85      128.36      8.85 o 
   2 -10   5      112.68      127.66      5.58 o 
   3 -10   5      184.31      188.91      6.82 o 
   4 -10   5       30.19       32.16      3.69 o 
   5 -10   5       24.40       22.61      3.58 o 
   6 -10   5      194.52      188.28      7.50 o 
   7 -10   5        5.94        7.54      2.87 o 
  -8  -9   5      353.05      352.46     15.20 o 
  -7  -9   5       38.79       32.91      6.03 o 
  -6  -9   5     1414.75     1487.54     32.74 o 
  -5  -9   5      144.93      139.77      7.85 o 
  -4  -9   5      653.87      673.81     13.86 o 
  -3  -9   5        0.94       -2.39      2.77 o 
  -2  -9   5     1456.30     1520.82     31.77 o 
  -1  -9   5       11.42       12.43      4.24 o 
   0  -9   5      744.55      792.67     21.12 o 
   1  -9   5       56.24       58.77      3.76 o 
   2  -9   5     1629.94     1648.23     25.20 o 
   3  -9   5       75.30       68.03      4.29 o 
   4  -9   5      781.53      771.26     14.14 o 
   5  -9   5      151.26      141.33      6.17 o 
   6  -9   5      788.64      784.10     18.19 o 
   7  -9   5        4.34        5.16      3.07 o 
   8  -9   5      447.10      445.36     11.89 o 
  -9  -8   5      191.36      194.34     11.35 o 
  -8  -8   5       98.05       98.50      8.04 o 
  -7  -8   5      722.84      690.31     20.20 o 
  -6  -8   5      112.45      101.11      7.55 o 
  -5  -8   5      282.59      280.89     12.11 o 
  -4  -8   5       40.08       43.17      3.70 o 
  -3  -8   5      367.03      349.55      8.98 o 
  -2  -8   5      543.74      582.17     11.56 o 
  -1  -8   5        2.34       -0.71      2.55 o 
   0  -8   5      215.11      223.50     11.21 o 
   1  -8   5      101.94       98.56      4.54 o 
   2  -8   5      318.60      308.17      7.79 o 
   3  -8   5      354.55      335.17      8.41 o 
   4  -8   5     1019.17     1005.18     16.26 o 
   5  -8   5       96.92       84.58      4.83 o 
   6  -8   5      307.83      305.15      8.94 o 
   7  -8   5        0.53        0.74      2.15 o 
   8  -8   5      138.91      138.35      6.73 o 
   9  -8   5        0.10        6.19      4.24 o 
 -10  -7   5      862.92      831.98     23.89 o 
  -9  -7   5        0.70        4.78      3.69 o 
  -8  -7   5      753.03      760.79     21.18 o 
  -7  -7   5       20.64       14.66      4.13 o 
  -6  -7   5     1756.36     1779.56     34.43 o 
  -5  -7   5      526.43      470.99     14.93 o 
  -4  -7   5     2980.17     3036.71     49.58 o 
  -3  -7   5        1.86        0.27      2.61 o 
  -2  -7   5     1690.20     1661.20     36.35 o 
  -1  -7   5       92.76       90.77      3.15 o 
   0  -7   5     4070.31     4170.49     74.31 o 
   1  -7   5      529.43      512.87      9.72 o 
   2  -7   5      921.01      866.43     14.53 o 
   3  -7   5       25.60       24.04      4.81 o 
   4  -7   5     3458.57     3465.01     38.44 o 
   5  -7   5        2.10       -1.68      1.70 o 
   6  -7   5      591.03      585.32     22.37 o 
   7  -7   5       47.83       41.02      4.05 o 
   8  -7   5      435.10      424.55     24.49 o 
   9  -7   5       41.63       43.71      6.57 o 
 -10  -6   5       87.24       72.06      7.49 o 
  -9  -6   5       27.85       24.87      5.05 o 
  -8  -6   5      137.01      111.48      7.71 o 
  -7  -6   5      292.73      259.72     11.13 o 
  -6  -6   5     1838.26     1784.61     33.56 o 
  -5  -6   5      607.40      590.51     16.13 o 
  -4  -6   5     2365.88     2403.52     40.29 o 
  -3  -6   5      580.37      498.96     14.12 o 
  -2  -6   5     2074.40     2093.19     19.22 o 
  -1  -6   5      307.74      264.55      4.86 o 
   0  -6   5      424.42      411.09      8.11 o 
   1  -6   5      238.52      221.20      7.25 o 
   2  -6   5       57.80       47.38      3.23 o 
   3  -6   5      850.49      834.53     14.58 o 
   4  -6   5      194.65      182.17      6.12 o 
   5  -6   5      881.43      870.00     14.60 o 
   6  -6   5      554.11      515.55     14.58 o 
   7  -6   5      433.00      421.65     10.44 o 
   8  -6   5       36.47       39.93      4.12 o 
   9  -6   5      106.73      107.84      8.53 o 
 -11  -5   5      110.40      126.68      9.23 o 
 -10  -5   5     1102.12     1132.26     27.48 o 
  -9  -5   5      198.42      199.44     10.37 o 
  -8  -5   5      642.86      615.59     17.48 o 
  -7  -5   5        1.58        0.38      2.55 o 
  -6  -5   5     1922.61     1981.72     35.19 o 
  -5  -5   5       39.80       39.53      4.45 o 
  -4  -5   5     3304.53     3343.01     50.88 o 
  -3  -5   5       20.00       19.67      6.05 o 
  -2  -5   5      741.75      701.30     10.40 o 
  -1  -5   5       36.07       25.03      1.57 o 
   0  -5   5     2740.90     2722.33     39.69 o 
   1  -5   5       41.81       26.37      2.44 o 
   2  -5   5     1742.07     1693.02     54.90 o 
   3  -5   5      312.64      358.08      8.02 o 
   4  -5   5     1289.37     1225.99     17.35 o 
   5  -5   5        2.42        1.65      1.73 o 
   6  -5   5     1359.84     1380.46     21.56 o 
   7  -5   5      266.65      244.26      7.68 o 
   8  -5   5      804.83      765.30     20.74 o 
   9  -5   5        9.13        4.89      3.86 o 
  10  -5   5      435.94      449.82     16.62 o 
 -11  -4   5      355.52      326.50     13.96 o 
 -10  -4   5       74.01       77.11      7.28 o 
  -9  -4   5      503.39      485.44     15.48 o 
  -8  -4   5      192.30      182.45      9.01 o 
  -7  -4   5        5.57        7.38      3.04 o 
  -6  -4   5      477.21      479.30     13.52 o 
  -5  -4   5     1221.96     1298.41     24.71 o 
  -4  -4   5      268.30      278.64      5.71 o 
  -3  -4   5      645.92      552.69      8.63 o 
  -2  -4   5     2827.12     2915.95     30.05 o 
  -1  -4   5     3102.74     3174.97     51.76 o 
   0  -4   5     3120.01     3300.15     34.03 o 
   1  -4   5      439.69      415.48      8.00 o 
   2  -4   5        8.19        9.23      2.61 o 
   3  -4   5       33.46       38.05      2.93 o 
   4  -4   5      602.39      632.16     11.25 o 
   5  -4   5       68.73       61.70      3.82 o 
   6  -4   5      114.79      102.25      4.83 o 
   7  -4   5      712.63      679.81     13.09 o 
   8  -4   5      151.06      134.45      8.36 o 
   9  -4   5       93.70       93.67      7.76 o 
  10  -4   5       57.70       58.81      7.06 o 
 -12  -3   5      874.77      813.63     23.67 o 
 -11  -3   5       51.62       47.62      6.30 o 
 -10  -3   5      991.59      985.86     24.11 o 
  -9  -3   5       11.88       11.78      3.75 o 
  -8  -3   5      516.94      463.50     14.12 o 
  -7  -3   5      860.42      840.88     19.22 o 
  -6  -3   5     2688.27     2652.27     42.14 o 
  -5  -3   5      818.60      794.64     16.72 o 
  -4  -3   5     5500.79     5119.47     80.77 o 
  -3  -3   5       38.31       50.70      2.60 o 
  -2  -3   5     8843.22     8867.38     80.83 o 
  -1  -3   5       18.34       12.93      3.07 o 
   0  -3   5    12126.90    12731.48    114.49 o 
   1  -3   5      731.07      774.75     11.50 o 
   2  -3   5     1324.40     1098.05     14.84 o 
   3  -3   5       41.24       26.97      2.48 o 
   4  -3   5     2795.38     2875.47     55.39 o 
   5  -3   5        5.22        8.55      1.95 o 
   6  -3   5     2637.69     2676.69     31.45 o 
   7  -3   5      170.11      149.92      8.36 o 
   8  -3   5      577.30      565.10     16.78 o 
   9  -3   5       69.14       76.94      7.00 o 
  10  -3   5      395.35      421.42     15.37 o 
 -12  -2   5      101.62       99.80      8.63 o 
 -11  -2   5      182.04      167.41      9.72 o 
 -10  -2   5      130.55      110.34      7.55 o 
  -9  -2   5      917.32      872.27     20.91 o 
  -8  -2   5     1497.09     1439.54     27.80 o 
  -7  -2   5      357.12      327.14      6.81 o 
  -6  -2   5      783.82      755.08     10.92 o 
  -5  -2   5     1606.30     1678.44     18.99 o 
  -4  -2   5       85.12       67.48      3.53 o 
  -3  -2   5      561.63      534.56     12.76 o 
  -2  -2   5     2081.36     2151.48     22.92 o 
  -1  -2   5     1028.03     1012.80     13.05 o 
   0  -2   5     3028.28     3021.11     30.93 o 
   1  -2   5     2225.53     2142.67     23.59 o 
   2  -2   5     1759.21     1863.05     21.51 o 
   3  -2   5     1109.14     1078.22     22.45 o 
   4  -2   5     1050.01      969.06     14.16 o 
   5  -2   5      265.20      224.43      9.77 o 
   6  -2   5      193.39      202.27      9.56 o 
   7  -2   5     1615.55     1639.85     31.44 o 
   8  -2   5       35.22       28.62      5.05 o 
   9  -2   5        5.68        8.63      3.75 o 
  10  -2   5       81.79       89.21      7.66 o 
 -12  -1   5      758.04      781.43     22.37 o 
 -11  -1   5        6.54        4.07      3.37 o 
 -10  -1   5     2146.66     2192.02     39.75 o 
  -9  -1   5     1201.21     1191.01     25.09 o 
  -8  -1   5       45.92       57.09      3.40 o 
  -7  -1   5      360.86      334.83      6.99 o 
  -6  -1   5     2825.07     2837.78     50.31 o 
  -5  -1   5       11.30       18.80      1.82 o 
  -4  -1   5     2283.51     2079.69     22.21 o 
  -3  -1   5      227.95      205.14      4.64 o 
  -2  -1   5     5459.84     5199.72     55.68 o 
  -1  -1   5      577.24      602.08      8.97 o 
   0  -1   5     4721.63     4656.71     36.67 o 
   1  -1   5      490.50      476.98      6.01 o 
   2  -1   5     1213.33     1111.20     11.37 o 
   3  -1   5       72.40       50.77      2.95 o 
   4  -1   5     4769.13     4882.17     48.76 o 
   5  -1   5      401.57      400.03     12.38 o 
   6  -1   5     1995.34     2071.75     36.11 o 
   7  -1   5       12.88       16.18      4.13 o 
   8  -1   5     1563.32     1580.72     31.17 o 
   9  -1   5       32.11       30.90      5.16 o 
 -12   0   5      191.09      217.42     11.46 o 
 -11   0   5      186.77      177.78      9.88 o 
 -10   0   5      151.57      127.28      7.98 o 
  -9   0   5      235.10      226.55      6.44 o 
  -8   0   5       17.07       14.82      3.96 o 
  -7   0   5     1843.54     1864.62     48.33 o 
  -6   0   5     1527.02     1565.45     18.54 o 
  -5   0   5     1565.69     1742.69     20.15 o 
  -4   0   5       20.16       11.83      1.85 o 
  -3   0   5     9935.25    10885.68    135.69 o 
  -2   0   5      527.42      517.36      7.71 o 
  -1   0   5      285.11      351.01      6.15 o 
   0   0   5     6286.95     7007.69     53.58 o 
   1   0   5      216.16      182.67      3.65 o 
   2   0   5       18.76       15.85      1.42 o 
   3   0   5      805.25      885.24     12.61 o 
   4   0   5     3415.08     3466.27     51.96 o 
   5   0   5       95.37      107.68      6.57 o 
   6   0   5      312.77      297.51     10.97 o 
   7   0   5     2165.14     2231.23     38.66 o 
   8   0   5       78.08       90.90      7.00 o 
 -12   1   5      629.46      649.48     19.66 o 
 -11   1   5       27.56       19.77      4.51 o 
 -10   1   5      792.81      857.63     14.32 o 
  -9   1   5      458.77      467.98     10.26 o 
  -8   1   5      969.00      985.22     14.36 o 
  -7   1   5       49.77       50.82      3.07 o 
  -6   1   5     4987.61     5126.38     50.44 o 
  -5   1   5       80.41       87.12      3.37 o 
  -4   1   5     5736.42     5872.43     54.71 o 
  -3   1   5      931.14      913.29     11.27 o 
  -2   1   5     2300.75     2414.90     24.44 o 
  -1   1   5        1.24        1.23      1.46 o 
   0   1   5    10346.57    10614.39    136.13 o 
   1   1   5      511.85      578.45      8.70 o 
   2   1   5     6240.60     6315.52     61.82 o 
   3   1   5      102.71      110.12      4.35 o 
   4   1   5     1199.97     1264.04     24.49 o 
   5   1   5     1550.86     1513.66     28.18 o 
   6   1   5     5194.52     5458.85     77.70 o 
   7   1   5       83.07       92.31      6.79 o 
   9   1   5       52.23       55.98      6.41 o 
 -12   2   5      250.80      248.64     12.05 o 
 -11   2   5        0.77       -1.89      1.89 o 
 -10   2   5      869.02      895.93     14.78 o 
  -9   2   5      533.64      529.72     18.24 o 
  -8   2   5       53.35       62.09      3.88 o 
  -7   2   5        1.02        0.35      1.43 o 
  -6   2   5      482.98      526.17     17.38 o 
  -5   2   5     1006.01     1033.90     13.17 o 
  -4   2   5       10.25        3.36      1.10 o 
  -3   2   5     1557.33     1496.71     16.30 o 
  -2   2   5     1594.67     1487.47     13.69 o 
  -1   2   5     1279.16     1278.24     12.06 o 
   0   2   5     4239.90     4394.78     44.60 o 
   1   2   5      212.59      211.74      5.70 o 
   2   2   5        7.23       18.01      2.30 o 
   3   2   5      587.38      575.21     10.50 o 
   4   2   5      354.83      366.76      8.47 o 
   5   2   5       85.08       78.30      5.92 o 
   6   2   5      563.35      537.46     14.93 o 
   7   2   5      840.13      816.72     19.87 o 
   8   2   5      381.40      389.11     13.85 o 
   9   2   5       57.65       64.51      6.90 o 
 -11   3   5      174.10      165.56      6.49 o 
 -10   3   5     1318.63     1339.24     19.39 o 
  -9   3   5       26.05       28.53      3.69 o 
  -8   3   5     2222.83     2326.03     37.20 o 
  -7   3   5       27.68       31.66      2.62 o 
  -6   3   5     2661.56     2826.26     77.76 o 
  -5   3   5      389.06      376.79     11.13 o 
  -4   3   5     1964.52     1948.70     32.15 o 
  -3   3   5      575.77      635.14     14.61 o 
  -2   3   5     3012.83     3066.22     57.48 o 
  -1   3   5       97.55      111.36      4.32 o 
   0   3   5     2971.32     2978.45     32.68 o 
   1   3   5      979.75     1086.30     15.57 o 
   2   3   5     2446.03     2594.89     35.35 o 
   3   3   5       35.10       31.72      3.01 o 
   4   3   5     1310.90     1307.83     29.00 o 
   5   3   5      714.63      717.40     13.20 o 
 -12   4   5      140.64      145.41      9.56 o 
 -11   4   5        0.64        3.26      3.58 o 
 -10   4   5     1024.94     1047.77     24.49 o 
  -9   4   5      932.17      934.17     21.94 o 
  -8   4   5       80.39       86.72      6.73 o 
  -7   4   5      128.19      121.69      7.38 o 
  -6   4   5      298.32      310.43     10.81 o 
  -5   4   5      212.02      207.21      8.69 o 
  -4   4   5       55.00       45.23      4.29 o 
  -3   4   5      254.73      244.31      7.55 o 
  -2   4   5     1040.00      984.50     14.88 o 
  -1   4   5     1493.47     1373.56     18.50 o 
   0   4   5     1009.99      915.47     14.07 o 
   1   4   5     1230.12     1223.14     17.47 o 
   2   4   5      643.20      639.04     11.85 o 
   3   4   5     1134.76     1138.71     24.38 o 
   4   4   5      115.53      117.52      5.26 o 
   5   4   5        1.48       -1.95      3.15 o 
   7   4   5       57.80       75.37      8.04 o 
   8   4   5       17.49       22.15      6.14 o 
 -11   5   5       65.89       57.01      6.68 o 
 -10   5   5     1671.03     1691.16     34.15 o 
  -9   5   5       10.11       10.75      3.91 o 
  -8   5   5      824.82      783.43     19.93 o 
  -7   5   5      486.49      485.33     14.61 o 
  -6   5   5     2288.30     2340.97     39.58 o 
  -5   5   5       23.24        9.67      3.15 o 
  -4   5   5      964.37      953.83     20.42 o 
  -3   5   5        1.01        1.05      2.31 o 
  -2   5   5     1121.64     1172.43     17.30 o 
  -1   5   5       40.25       39.13      3.22 o 
   0   5   5     1695.47     1764.09     22.92 o 
   1   5   5      167.62      161.89      7.63 o 
   2   5   5     1757.43     1815.04     24.57 o 
   3   5   5       85.44       75.31      4.49 o 
   4   5   5      686.41      724.25     21.50 o 
   5   5   5       62.67       60.00      7.22 o 
   6   5   5      106.06      106.64      9.18 o 
   7   5   5       37.83       36.54      6.73 o 
 -11   6   5        5.91        8.63      4.13 o 
 -10   6   5      291.41      288.66     12.87 o 
  -9   6   5      243.15      271.17     12.05 o 
  -8   6   5      283.71      283.06     11.89 o 
  -7   6   5       90.18       94.75      7.11 o 
  -6   6   5      686.25      711.43     18.46 o 
  -5   6   5      139.47      113.05      7.17 o 
  -4   6   5      233.95      199.01      8.85 o 
  -3   6   5       73.18       58.73      4.18 o 
  -2   6   5      298.25      276.73     10.94 o 
  -1   6   5       65.19       68.18      4.23 o 
   0   6   5        8.85        9.60      2.41 o 
   1   6   5      395.81      403.69      9.67 o 
   2   6   5      429.40      440.00     10.22 o 
   3   6   5      549.23      562.92     19.22 o 
   4   6   5      147.06      144.87     10.48 o 
   5   6   5       31.51       28.72      6.41 o 
   6   6   5      335.91      372.44     16.94 o 
   7   6   5       88.43       93.40      9.88 o 
 -10   7   5      901.82      890.46     24.38 o 
  -9   7   5       14.54       13.74      4.45 o 
  -8   7   5      452.96      462.04     15.86 o 
  -7   7   5        0.62        0.38      2.93 o 
  -6   7   5     2230.24     2142.07     38.72 o 
  -5   7   5        2.02        1.47      2.88 o 
  -4   7   5      254.46      232.29      9.88 o 
  -3   7   5       39.19       39.77      3.89 o 
  -2   7   5      962.28      958.02     16.36 o 
  -1   7   5        2.92        3.25      2.03 o 
   0   7   5     1072.72     1084.21     17.69 o 
   1   7   5       28.24       25.47      5.59 o 
   2   7   5      594.79      630.58     20.85 o 
   3   7   5        3.72        9.07      4.94 o 
   4   7   5      127.55      140.04     10.81 o 
   5   7   5       39.66       31.71      6.79 o 
   6   7   5       83.44       95.46     10.15 o 
  -9   8   5       29.23       27.31      5.43 o 
  -8   8   5       62.68       62.17      7.00 o 
  -7   8   5       46.25       51.37      6.14 o 
  -6   8   5      314.16      287.90     12.05 o 
  -5   8   5       87.31       92.80      7.06 o 
  -4   8   5      183.10      176.21      7.16 o 
  -3   8   5       19.64       20.64      3.35 o 
  -2   8   5      229.75      207.17      7.54 o 
  -1   8   5      476.38      449.00     11.38 o 
   0   8   5      144.00      155.89     10.86 o 
   1   8   5       32.72       45.83      7.33 o 
   2   8   5       17.41       24.22      6.30 o 
   3   8   5      200.34      204.55     13.14 o 
   4   8   5      151.77      178.21     12.71 o 
  -8   9   5      213.91      255.75     12.54 o 
  -7   9   5        0.23       -2.55      2.55 o 
  -6   9   5      334.25      291.86     12.33 o 
  -5   9   5        1.23       -1.85      2.61 o 
  -4   9   5      207.15      200.25      8.06 o 
  -3   9   5       45.73       43.72      4.56 o 
  -2   9   5      330.08      339.26      9.89 o 
  -1   9   5       39.99       39.91      7.38 o 
   0   9   5      105.95      116.47     10.43 o 
   1   9   5        0.17        2.12      4.67 o 
   2   9   5      271.55      306.85     16.13 o 
   3   9   5       34.35       44.42      8.31 o 
  -6  10   5       92.36       96.22      8.14 o 
  -5  10   5       21.16       29.59      5.21 o 
  -4  10   5       32.10       35.46      4.55 o 
  -3  10   5       29.60       33.92      4.32 o 
  -2  10   5      248.23      258.09     15.91 o 
  -1  10   5       40.72       52.34      8.91 o 
   0  10   5       68.02       51.04      8.91 o 
   1  10   5       57.87       44.25      8.53 o 
  -3 -12   6       49.59       56.80      7.76 o 
  -2 -12   6      400.62      423.54     17.54 o 
  -1 -12   6        0.34        1.90      4.13 o 
   0 -12   6       20.43       36.11      6.57 o 
   1 -12   6        0.62       -0.22      3.75 o 
   2 -12   6      722.92      741.90     23.19 o 
   3 -12   6       29.93       33.67      6.52 o 
  -5 -11   6      181.65      185.16     11.78 o 
  -4 -11   6      392.88      411.05     16.94 o 
  -3 -11   6      162.79      196.35     11.84 o 
  -2 -11   6      131.79      138.68      9.94 o 
  -1 -11   6       34.45       41.48      6.68 o 
   0 -11   6       80.60       98.28      8.69 o 
   1 -11   6      707.76      756.88     22.70 o 
   2 -11   6        7.76        5.76      3.86 o 
   3 -11   6      132.55      133.58      9.61 o 
   4 -11   6      109.50       98.58      5.74 o 
   5 -11   6       88.54       88.88      6.65 o 
  -7 -10   6       26.20       31.77      6.30 o 
  -6 -10   6      389.68      426.58     17.05 o 
  -5 -10   6       17.24       13.14      4.78 o 
  -4 -10   6      582.68      614.07     19.93 o 
  -3 -10   6       16.95       14.34      5.00 o 
  -2 -10   6      325.69      344.04     14.44 o 
  -1 -10   6       70.78       76.73      7.76 o 
   0 -10   6     1194.58     1298.79     30.08 o 
   1 -10   6      119.21       99.26      7.98 o 
   2 -10   6      764.03      752.38     18.38 o 
   3 -10   6       20.51       23.34      3.30 o 
   4 -10   6      372.91      366.81     10.05 o 
   5 -10   6       15.49       20.62      4.40 o 
   6 -10   6      429.69      467.02     12.14 o 
  -8  -9   6       27.40       30.52      6.35 o 
  -7  -9   6      143.07      144.49     10.05 o 
  -6  -9   6        7.96       10.70      4.72 o 
  -5  -9   6       11.27       15.64      4.62 o 
  -4  -9   6      173.96      176.04     10.32 o 
  -3  -9   6      670.97      652.30     19.66 o 
  -2  -9   6      931.44      911.42     23.57 o 
  -1  -9   6      344.80      345.73     13.79 o 
   0  -9   6       19.28       19.17      4.56 o 
   1  -9   6      457.96      475.93     10.27 o 
   2  -9   6       84.93       78.86      5.89 o 
   3  -9   6      213.57      198.46      6.98 o 
   4  -9   6      101.34       92.18     17.16 o 
   5  -9   6       17.05       17.38      3.07 o 
   6  -9   6      561.10      567.75     13.12 o 
   7  -9   6       28.59       32.47      6.46 o 
  -9  -8   6       52.51       42.52      6.84 o 
  -8  -8   6      762.21      779.42     22.70 o 
  -7  -8   6       85.68       87.04      7.87 o 
  -6  -8   6     1606.95     1589.51     33.61 o 
  -5  -8   6       62.16       54.46      6.35 o 
  -4  -8   6     1934.31     1935.94     37.30 o 
  -3  -8   6       31.42       27.31      4.83 o 
  -2  -8   6     1268.14     1324.20     28.62 o 
  -1  -8   6      145.41      132.98      8.47 o 
   0  -8   6     2331.84     2482.49     29.01 o 
   1  -8   6      589.64      580.18     11.23 o 
   2  -8   6     2008.68     2013.34     25.53 o 
   3  -8   6        2.41        0.32      1.82 o 
   4  -8   6     1124.07     1109.08     17.87 o 
   5  -8   6        5.45        0.78      2.22 o 
   6  -8   6      795.63      804.03     24.08 o 
   7  -8   6       21.88       18.91      3.45 o 
   8  -8   6      394.03      407.44     21.86 o 
 -10  -7   6      396.44      394.22     16.34 o 
  -9  -7   6       78.66       78.08      7.71 o 
  -8  -7   6      104.91      105.18      8.04 o 
  -7  -7   6      309.09      309.67     12.98 o 
  -6  -7   6       22.28       21.72      4.56 o 
  -5  -7   6      112.13      124.24      8.31 o 
  -4  -7   6     1370.57     1289.18     27.48 o 
  -3  -7   6      321.74      317.71     12.22 o 
  -2  -7   6      248.94      260.37     10.97 o 
  -1  -7   6      433.06      413.51      8.56 o 
   0  -7   6      834.03      817.79     16.75 o 
   1  -7   6      441.82      429.92     11.43 o 
   2  -7   6      594.94      557.70     16.72 o 
   3  -7   6     1558.92     1507.39     20.92 o 
   4  -7   6      713.67      677.41     25.33 o 
   5  -7   6        8.95        8.35      2.49 o 
   6  -7   6      425.23      419.55     10.57 o 
   7  -7   6       70.52       72.41      5.18 o 
   8  -7   6      115.05      117.83      6.37 o 
 -10  -6   6      418.92      397.53     15.75 o 
  -9  -6   6        9.10        6.35      3.53 o 
  -8  -6   6     1414.86     1411.57     30.52 o 
  -7  -6   6      300.34      301.91     12.11 o 
  -6  -6   6     2372.51     2403.19     42.25 o 
  -5  -6   6       97.45       90.52      6.84 o 
  -4  -6   6     3282.90     3353.00     53.16 o 
  -3  -6   6        8.45        4.13      2.71 o 
  -2  -6   6     3330.29     3301.79     36.63 o 
  -1  -6   6      268.17      244.57      9.77 o 
   0  -6   6      977.50     1010.56     14.80 o 
   1  -6   6     1034.81      984.44     14.84 o 
   2  -6   6     3528.57     3518.25     38.20 o 
   3  -6   6       18.01       18.28      4.32 o 
   4  -6   6      655.00      663.19     12.53 o 
   5  -6   6        5.88        3.60      1.95 o 
   6  -6   6     1588.72     1643.08     23.44 o 
   7  -6   6        1.12        2.85      2.42 o 
   8  -6   6     1085.92     1107.16     19.45 o 
   9  -6   6        8.13        6.08      3.91 o 
 -11  -5   6       44.23       42.95      6.52 o 
 -10  -5   6      111.80       97.96      8.20 o 
  -9  -5   6      241.28      224.91     10.86 o 
  -8  -5   6       68.82       69.99      6.52 o 
  -7  -5   6      792.94      778.39     19.87 o 
  -6  -5   6      438.93      406.92     13.30 o 
  -5  -5   6      885.57      891.06     20.47 o 
  -4  -5   6      269.85      274.48     10.21 o 
  -3  -5   6       31.21       31.84      2.52 o 
  -2  -5   6     1907.70     2045.70     23.56 o 
  -1  -5   6      919.01      899.54     17.73 o 
   0  -5   6      242.38      244.77      6.45 o 
   1  -5   6      106.83      117.59      9.67 o 
   2  -5   6      477.07      438.59      9.10 o 
   3  -5   6      408.72      393.21      8.83 o 
   4  -5   6      422.61      385.20      9.10 o 
   5  -5   6      219.15      208.98      6.83 o 
   6  -5   6      962.45      924.50     16.81 o 
   7  -5   6      181.40      184.34      7.18 o 
   8  -5   6      164.59      161.76      9.61 o 
   9  -5   6       61.52       54.19      6.90 o 
 -11  -4   6       68.01       70.43      7.49 o 
 -10  -4   6     1240.78     1173.09     27.64 o 
  -9  -4   6       71.09       65.11      6.52 o 
  -8  -4   6     1861.44     1778.91     33.77 o 
  -7  -4   6      333.36      337.04     11.95 o 
  -6  -4   6     3950.41     4126.66     61.79 o 
  -5  -4   6      451.65      430.70     12.71 o 
  -4  -4   6     3167.02     2967.94     31.16 o 
  -3  -4   6      483.75      446.29      8.13 o 
  -2  -4   6     6338.00     6072.73    147.26 o 
  -1  -4   6       25.43       29.75      2.48 o 
   0  -4   6     7035.53     7081.28     67.41 o 
   1  -4   6        3.02        8.46      2.61 o 
   2  -4   6      953.52      846.40     13.30 o 
   3  -4   6      285.91      257.65      9.72 o 
   4  -4   6     1810.48     1820.79     32.28 o 
   5  -4   6       31.64       25.56      3.37 o 
   6  -4   6      758.76      742.32     13.78 o 
   7  -4   6       15.01       10.24      2.68 o 
   8  -4   6     1592.77     1623.02     33.83 o 
   9  -4   6       14.78        2.44      3.58 o 
 -12  -3   6       32.37       21.94      5.32 o 
 -11  -3   6      227.77      221.54     11.35 o 
 -10  -3   6      545.34      520.30     16.67 o 
  -9  -3   6      191.38      178.32      9.12 o 
  -8  -3   6       92.23       80.69      6.03 o 
  -7  -3   6       92.58       77.38      5.76 o 
  -6  -3   6       25.81       23.87      2.24 o 
  -5  -3   6       42.79       57.36      5.62 o 
  -4  -3   6     1134.40     1067.75     15.39 o 
  -3  -3   6     1611.09     1568.31     18.70 o 
  -2  -3   6     3739.47     3925.14     39.39 o 
  -1  -3   6     1243.44     1275.39     16.28 o 
   0  -3   6      668.50      676.01     14.31 o 
   1  -3   6      162.53      173.45      5.30 o 
   2  -3   6      197.96      193.22      5.66 o 
   3  -3   6      704.91      686.97     11.78 o 
   4  -3   6      528.13      503.09     14.06 o 
   5  -3   6      313.57      279.75     13.38 o 
   6  -3   6      584.50      561.92     11.67 o 
   7  -3   6      412.86      407.03     14.50 o 
   8  -3   6      137.87      139.28      9.18 o 
   9  -3   6      113.66      103.71      8.31 o 
 -12  -2   6      922.04      998.03     26.12 o 
 -11  -2   6       86.90       90.25      7.76 o 
 -10  -2   6     1969.76     2025.05     38.12 o 
  -9  -2   6       60.80       44.91      5.21 o 
  -8  -2   6     1677.68     1694.80     31.39 o 
  -7  -2   6        1.20       -0.52      1.40 o 
  -6  -2   6     3626.60     3814.36     38.63 o 
  -5  -2   6     1174.91     1163.23     14.99 o 
  -4  -2   6     1786.97     1806.25     27.48 o 
  -3  -2   6       22.34       31.58      2.27 o 
  -2  -2   6     6254.34     6101.54     57.88 o 
  -1  -2   6        1.77        0.85      1.44 o 
   0  -2   6     4518.93     4494.25     44.56 o 
   1  -2   6      598.71      576.55      9.81 o 
   2  -2   6     1671.51     1601.94     22.53 o 
   3  -2   6      248.42      246.13      6.43 o 
   4  -2   6     1791.17     1714.00     24.79 o 
   5  -2   6       33.56       32.91      4.24 o 
   6  -2   6      477.19      499.88     15.58 o 
   7  -2   6       12.46       15.69      4.29 o 
   8  -2   6      287.97      249.45     11.73 o 
   9  -2   6        5.17        8.58      4.24 o 
 -12  -1   6      137.92      128.53      9.12 o 
 -11  -1   6      334.68      311.57     12.92 o 
 -10  -1   6      625.18      637.53     17.97 o 
  -9  -1   6      731.12      739.45     18.68 o 
  -8  -1   6     1080.50     1053.85     15.12 o 
  -7  -1   6       10.95       10.67      2.03 o 
  -6  -1   6      510.69      491.21      8.79 o 
  -5  -1   6      612.00      561.05     13.71 o 
  -4  -1   6      684.26      713.07     14.91 o 
  -3  -1   6        4.22       11.19      1.71 o 
  -2  -1   6      985.52      950.33     12.77 o 
  -1  -1   6     2521.04     2429.29     37.60 o 
   0  -1   6     2052.69     2027.80     22.77 o 
   1  -1   6     1794.22     1792.02     20.95 o 
   2  -1   6      684.26      702.84     20.83 o 
   3  -1   6      751.26      730.11     11.84 o 
   4  -1   6      303.18      310.31      7.53 o 
   5  -1   6      581.79      568.14     15.96 o 
   6  -1   6        2.02       -1.74      2.99 o 
   7  -1   6      410.11      413.71     14.39 o 
   8  -1   6      167.56      166.37      9.61 o 
   9  -1   6      237.15      243.26     11.67 o 
 -12   0   6      441.67      476.59     16.67 o 
 -11   0   6       10.28        6.08      3.48 o 
 -10   0   6     1271.68     1322.90     27.64 o 
  -9   0   6        5.21        4.31      2.71 o 
  -8   0   6      237.08      232.77      6.39 o 
  -7   0   6      421.94      429.73      8.43 o 
  -6   0   6     4663.11     4824.09     47.32 o 
  -5   0   6      159.51      141.84      4.34 o 
  -4   0   6     3183.70     3135.27     31.90 o 
  -3   0   6      143.79      138.41      4.01 o 
  -2   0   6     3029.36     3049.09     31.05 o 
  -1   0   6      115.52      116.44      8.50 o 
   0   0   6     5050.09     5244.40     42.79 o 
   1   0   6      103.99      138.92      3.40 o 
   2   0   6     1497.71     1375.33     14.01 o 
   3   0   6       37.47       36.58      2.16 o 
   4   0   6     1813.06     1808.32     22.91 o 
   5   0   6        1.20       -2.01      2.01 o 
   6   0   6     1091.91     1148.49     25.14 o 
   7   0   6        7.23        7.17      3.86 o 
   8   0   6      732.72      748.25     20.42 o 
 -12   1   6       34.43       34.15      5.81 o 
 -11   1   6      202.59      170.99      9.29 o 
 -10   1   6       42.26       43.79      3.91 o 
  -9   1   6      167.23      149.67      5.45 o 
  -8   1   6     2263.47     2282.91     30.73 o 
  -7   1   6      814.49      805.76     12.33 o 
  -6   1   6      231.43      221.12      5.64 o 
  -5   1   6      495.14      508.69      8.48 o 
  -4   1   6        2.18        2.87      2.63 o 
  -3   1   6        0.82        6.17      3.94 o 
  -2   1   6      968.51      946.74     14.77 o 
  -1   1   6      599.58      547.40     10.65 o 
   0   1   6      574.51      567.72      7.29 o 
   1   1   6       34.68       24.99      1.74 o 
   2   1   6      963.00      952.93     14.14 o 
   3   1   6       22.03       27.37      2.72 o 
   4   1   6      570.64      550.11     15.07 o 
   5   1   6      463.22      452.42     10.02 o 
   6   1   6       86.82       79.71      6.35 o 
   7   1   6      571.13      557.17     16.78 o 
   9   1   6       84.65       77.11      7.22 o 
 -11   2   6       24.38       25.27      3.35 o 
 -10   2   6      243.37      260.07      9.75 o 
  -9   2   6      868.96      880.82     14.18 o 
  -8   2   6      985.28     1010.23     23.32 o 
  -7   2   6       73.78       61.71      4.86 o 
  -6   2   6     2490.99     2468.08     58.37 o 
  -5   2   6       41.07       46.15      4.40 o 
  -4   2   6     2636.11     2609.48     40.89 o 
  -3   2   6      886.16      889.59     18.84 o 
  -2   2   6     7750.65     7859.86    117.40 o 
  -1   2   6      147.70      140.08      5.51 o 
   0   2   6     6255.83     6394.50     63.40 o 
   1   2   6       37.07       25.42      2.63 o 
   2   2   6      988.24      940.67     31.36 o 
   3   2   6      791.95      761.17     13.02 o 
   4   2   6     1518.55     1627.02     27.29 o 
   5   2   6        1.23        2.72      1.99 o 
   6   2   6     1000.11     1010.72     17.07 o 
 -11   3   6      147.44      162.79      9.56 o 
 -10   3   6      393.14      384.66     13.79 o 
  -9   3   6      128.82      142.16      8.42 o 
  -8   3   6      178.60      155.51      8.42 o 
  -7   3   6      288.70      286.10     10.70 o 
  -6   3   6      852.66      833.28     19.06 o 
  -5   3   6      762.04      777.73     17.92 o 
  -4   3   6        1.13        3.91      2.39 o 
  -3   3   6     1454.49     1505.84     27.26 o 
  -2   3   6     2169.58     2207.74     39.20 o 
  -1   3   6        0.61        5.89      1.93 o 
   0   3   6     1241.37     1228.93     18.35 o 
   1   3   6     1277.11     1198.74     17.39 o 
   2   3   6       52.15       49.14      3.60 o 
   3   3   6       14.00       10.90      2.40 o 
   4   3   6     1184.90     1235.69     18.90 o 
   5   3   6      513.12      535.33     11.75 o 
   6   3   6       33.59       32.15      5.81 o 
   7   3   6      428.55      422.40     16.78 o 
 -11   4   6        2.88        4.02      3.75 o 
 -10   4   6      187.22      200.15     10.43 o 
  -9   4   6      215.90      233.71     10.91 o 
  -8   4   6      962.34      994.01     23.02 o 
  -7   4   6       26.53       19.77      3.96 o 
  -6   4   6      766.56      705.08     17.70 o 
  -5   4   6       28.33       36.05      4.62 o 
  -4   4   6     1094.27     1022.03     21.56 o 
  -3   4   6       20.02       17.96      2.78 o 
  -2   4   6     1330.52     1311.69     18.68 o 
  -1   4   6       63.18       55.53      3.79 o 
   0   4   6     2493.74     2600.93     39.58 o 
   1   4   6       43.36       38.50      4.97 o 
   2   4   6     1713.60     1731.91     23.50 o 
   3   4   6       16.84       14.07      2.79 o 
   4   4   6     1911.04     2007.38     35.10 o 
   5   4   6      499.53      502.81     17.76 o 
   6   4   6      616.18      626.89     20.85 o 
   7   4   6       23.65       29.32      6.30 o 
 -11   5   6       28.84       35.84      6.03 o 
 -10   5   6      222.72      217.31     10.97 o 
  -9   5   6      821.15      873.30     22.59 o 
  -8   5   6       79.93       80.47      7.17 o 
  -7   5   6      128.04      115.66      7.76 o 
  -6   5   6      204.79      185.65      9.23 o 
  -5   5   6     1043.85     1021.70     22.53 o 
  -4   5   6        0.91        4.78      2.55 o 
  -3   5   6       40.41       49.54      5.54 o 
  -2   5   6      310.59      308.86      9.72 o 
  -1   5   6        9.74        6.04      2.22 o 
   0   5   6     1483.66     1482.41     21.11 o 
   1   5   6      495.03      504.61     12.11 o 
   2   5   6       83.49       86.51      4.89 o 
   3   5   6        9.63        8.31      2.56 o 
   4   5   6      710.98      766.87     22.97 o 
   5   5   6        0.47        5.21      4.18 o 
   6   5   6        3.56       11.51      5.21 o 
 -10   6   6      182.63      211.23     11.24 o 
  -9   6   6       17.14        9.12      4.18 o 
  -8   6   6      924.04      945.79     23.73 o 
  -7   6   6        1.50        2.33      3.31 o 
  -6   6   6     1809.45     1721.19     33.18 o 
  -5   6   6        1.66       -0.11      2.77 o 
  -4   6   6      658.66      617.22     16.72 o 
  -3   6   6        0.35        3.12      2.23 o 
  -2   6   6      587.95      547.38     13.57 o 
  -1   6   6      136.45      138.41      5.99 o 
   0   6   6     2568.76     2673.31     33.09 o 
   1   6   6       18.18        8.56      2.66 o 
   2   6   6      775.53      772.36     22.91 o 
   3   6   6        7.60        9.45      4.89 o 
   4   6   6     1265.16     1397.08     34.37 o 
   5   6   6       77.48       69.01      8.58 o 
   6   6   6      204.76      266.29     15.26 o 
 -10   7   6       79.69       89.54      8.69 o 
  -9   7   6      313.57      312.01     13.90 o 
  -8   7   6      340.54      321.24     13.52 o 
  -7   7   6      104.56       95.68      7.66 o 
  -6   7   6      330.67      304.30     12.33 o 
  -5   7   6      164.85      159.21      8.91 o 
  -4   7   6      132.58      139.77      8.14 o 
  -3   7   6       80.02       80.33      5.16 o 
  -2   7   6       35.38       41.92      4.03 o 
  -1   7   6       45.63       58.93      4.45 o 
   0   7   6      136.89      141.24      6.43 o 
   1   7   6      552.21      541.58     19.44 o 
   2   7   6       28.48       31.11      6.57 o 
   3   7   6      136.46      151.28     11.24 o 
   4   7   6      165.01      184.02     12.71 o 
  -8   8   6      465.98      468.28     16.72 o 
  -7   8   6       54.66       39.10      5.81 o 
  -6   8   6      362.48      353.92     13.90 o 
  -5   8   6       72.61       58.43      6.24 o 
  -4   8   6      165.79      164.36      9.12 o 
  -3   8   6       55.26       50.88      4.67 o 
  -2   8   6      131.18      118.91      6.17 o 
  -1   8   6        3.13        0.35      2.12 o 
   0   8   6      720.57      702.80     23.51 o 
   1   8   6        2.97        7.06      5.27 o 
   2   8   6       37.05       40.45      7.28 o 
   3   8   6        0.44        1.09      4.89 o 
  -7   9   6       38.48       40.67      6.19 o 
  -6   9   6      152.15      157.47      9.77 o 
  -5   9   6      113.67       98.77      7.82 o 
  -4   9   6      255.78      248.15     11.46 o 
  -3   9   6       96.62      101.44      6.18 o 
  -2   9   6       51.17       58.60      5.06 o 
  -1   9   6      105.48       93.99     10.15 o 
   0   9   6       57.43       67.44      9.23 o 
   1   9   6       43.13       47.40      8.42 o 
  -2 -12   7      121.30      138.63     10.86 o 
  -1 -12   7      360.94      380.04     16.72 o 
   0 -12   7      120.22      132.27     10.43 o 
   1 -12   7       71.70       62.39      8.04 o 
   2 -12   7      583.10      629.98     21.72 o 
  -5 -11   7        4.44        6.03      4.51 o 
  -4 -11   7      383.35      420.12     17.59 o 
  -3 -11   7       42.60       45.23      7.11 o 
  -2 -11   7      337.58      385.80     16.34 o 
  -1 -11   7       70.42       61.90      7.76 o 
   0 -11   7      230.20      276.55     13.68 o 
   1 -11   7       68.15       97.85      8.91 o 
   2 -11   7      333.01      351.05     15.37 o 
   3 -11   7        0.76        3.10      3.64 o 
   4 -11   7      236.22      243.18     12.65 o 
  -6 -10   7        0.50        7.44      4.40 o 
  -5 -10   7      139.09      139.66     10.10 o 
  -4 -10   7      291.04      276.93     13.68 o 
  -3 -10   7        0.72        0.76      3.69 o 
  -2 -10   7       14.21        8.31      4.40 o 
  -1 -10   7     1044.28     1036.15     26.99 o 
   0 -10   7      339.83      342.90     14.72 o 
   1 -10   7       16.58       20.04      5.21 o 
   2 -10   7       46.52       48.72      4.19 o 
   3 -10   7      160.49      157.04     12.11 o 
   4 -10   7       49.67       52.65      4.65 o 
   5 -10   7      233.03      256.67      9.00 o 
   6 -10   7      154.39      166.82     14.50 o 
  -8  -9   7      393.89      388.19     16.78 o 
  -7  -9   7       42.49       42.84      6.95 o 
  -6  -9   7      494.66      517.20     18.41 o 
  -5  -9   7       75.47       60.65      7.00 o 
  -4  -9   7      382.22      406.92     15.69 o 
  -3  -9   7       50.01       48.49      6.62 o 
  -2  -9   7     1436.58     1450.40     31.98 o 
  -1  -9   7      894.24      945.74     24.71 o 
   0  -9   7      345.86      346.21     13.96 o 
   1  -9   7      203.37      205.48      7.76 o 
   2  -9   7     1563.83     1571.35     22.43 o 
   3  -9   7        0.98        1.13      2.17 o 
   4  -9   7       71.85       84.25     11.13 o 
   5  -9   7      105.09       93.52     14.31 o 
   6  -9   7     1195.07     1216.39     21.01 o 
   7  -9   7       39.02       37.47      4.97 o 
  -9  -8   7      205.12      217.80     12.71 o 
  -8  -8   7       15.00        7.60      3.96 o 
  -7  -8   7       63.76       72.00      7.66 o 
  -6  -8   7      110.84      100.73      8.20 o 
  -5  -8   7      263.71      275.95     12.60 o 
  -4  -8   7      224.00      217.25     10.91 o 
  -3  -8   7      184.88      178.10     10.05 o 
  -2  -8   7      485.10      457.85     15.64 o 
  -1  -8   7      509.38      525.24     16.89 o 
   0  -8   7       36.51       33.94      3.32 o 
   1  -8   7     1178.23     1194.00     18.15 o 
   2  -8   7      404.81      387.36      9.62 o 
   3  -8   7      145.34      136.73      5.97 o 
   4  -8   7      253.74      251.48      8.20 o 
   5  -8   7      299.20      293.03      8.97 o 
   6  -8   7      167.23      188.22      7.60 o 
   7  -8   7       41.12       38.64      4.89 o 
  -9  -7   7       22.56       24.22      5.27 o 
  -8  -7   7     1002.50      979.02     25.58 o 
  -7  -7   7       38.22       27.86      5.27 o 
  -6  -7   7     1307.96     1405.87     30.79 o 
  -5  -7   7        2.41        2.61      2.99 o 
  -4  -7   7      911.71      873.95     22.05 o 
  -3  -7   7      199.76      211.99     10.21 o 
  -2  -7   7      653.93      667.02     18.62 o 
  -1  -7   7        2.69        2.37      4.94 o 
   0  -7   7     5127.48     5312.22     62.42 o 
   1  -7   7      128.77      126.27      5.45 o 
   2  -7   7     1618.34     1644.73     22.54 o 
   3  -7   7        2.33        1.16      2.25 o 
   4  -7   7      922.19      919.59     16.21 o 
   5  -7   7       75.79       69.94      4.97 o 
   6  -7   7      514.36      508.15     12.22 o 
   7  -7   7       10.51        9.95      2.87 o 
   8  -7   7      378.02      356.41     10.88 o 
 -10  -6   7      495.68      522.31     18.57 o 
  -9  -6   7      123.59       88.56      7.93 o 
  -8  -6   7       79.23       73.63      7.33 o 
  -7  -6   7      377.55      378.74     14.01 o 
  -6  -6   7     1210.81     1136.93     25.74 o 
  -5  -6   7      128.93      103.17      7.22 o 
  -4  -6   7      207.44      209.00      9.61 o 
  -3  -6   7       55.33       61.03      5.65 o 
  -2  -6   7      681.44      658.46     11.47 o 
  -1  -6   7      925.26      900.36     14.17 o 
   0  -6   7        4.57        2.33      1.84 o 
   1  -6   7     1926.06     1923.77     56.44 o 
   2  -6   7      248.14      221.22      6.99 o 
   3  -6   7      227.95      215.83      9.75 o 
   4  -6   7       20.56       27.75      3.36 o 
   5  -6   7       60.56       59.51      4.43 o 
   6  -6   7      527.05      505.35     16.48 o 
   7  -6   7      455.83      436.03     11.46 o 
   8  -6   7      220.90      226.97     12.16 o 
 -11  -5   7       37.99       23.57      5.27 o 
 -10  -5   7      740.50      711.98     21.34 o 
  -9  -5   7        4.36        5.70      3.31 o 
  -8  -5   7     1876.04     1767.29     35.02 o 
  -7  -5   7      123.77      109.52      7.66 o 
  -6  -5   7     3129.23     3136.62     51.26 o 
  -5  -5   7       21.01       25.90      4.29 o 
  -4  -5   7     2414.53     2429.42     41.05 o 
  -3  -5   7        9.51        7.35      1.83 o 
  -2  -5   7     2589.82     2627.29     29.51 o 
  -1  -5   7      165.23      170.17      5.51 o 
   0  -5   7     4483.74     4436.42     56.39 o 
   1  -5   7       45.52       45.92      4.18 o 
   2  -5   7     2415.97     2413.99     28.97 o 
   3  -5   7        4.64        4.74      2.06 o 
   4  -5   7      933.17      903.49     15.38 o 
   5  -5   7        0.97       -0.80      1.95 o 
   6  -5   7     1716.41     1751.81     36.65 o 
   7  -5   7        1.00       -0.13      2.01 o 
   8  -5   7      850.43      863.36     24.05 o 
 -11  -4   7       51.11       53.97      6.68 o 
 -10  -4   7      633.15      626.18     19.06 o 
  -9  -4   7      661.85      582.69     17.81 o 
  -8  -4   7       37.00       31.93      4.94 o 
  -7  -4   7      827.53      839.04     20.47 o 
  -6  -4   7      269.20      251.57     10.21 o 
  -5  -4   7        4.38        2.23      2.50 o 
  -4  -4   7      446.83      405.67      8.58 o 
  -3  -4   7      511.34      466.29      9.77 o 
  -2  -4   7      293.57      271.22      8.42 o 
  -1  -4   7      768.34      749.02     12.20 o 
   0  -4   7     1420.49     1364.60     18.33 o 
   1  -4   7      360.53      335.16      7.91 o 
   2  -4   7       21.35       14.68      2.47 o 
   3  -4   7       58.66       63.96      4.02 o 
   4  -4   7     1517.24     1520.93     29.97 o 
   5  -4   7        7.74        3.43      2.04 o 
   6  -4   7      500.75      492.06     11.51 o 
   7  -4   7      226.94      221.60      8.20 o 
   8  -4   7      191.74      182.61     10.86 o 
   9  -4   7      125.63      103.17      8.91 o 
 -11  -3   7      109.08      100.45      8.14 o 
 -10  -3   7      995.81     1033.32     25.25 o 
  -9  -3   7      171.50      165.94      8.91 o 
  -8  -3   7     1789.53     1760.18     33.34 o 
  -7  -3   7      484.90      463.18     14.06 o 
  -6  -3   7     2761.67     2745.40     30.20 o 
  -5  -3   7      704.81      635.42     10.61 o 
  -4  -3   7     5059.42     5144.43     50.67 o 
  -3  -3   7       10.69        3.96      1.57 o 
  -2  -3   7     6898.93     7095.82     69.78 o 
  -1  -3   7      610.50      585.31     10.33 o 
   0  -3   7     6415.10     6636.92     64.18 o 
   1  -3   7      639.46      615.46     10.95 o 
   2  -3   7     3127.28     3143.04     59.59 o 
   3  -3   7       40.15       42.55      5.57 o 
   4  -3   7      455.00      454.57      9.97 o 
   5  -3   7      121.88      144.77      9.77 o 
   6  -3   7     1274.86     1268.98     21.31 o 
   7  -3   7        9.23       14.28      4.62 o 
   8  -3   7      861.17      882.48     24.00 o 
   9  -3   7        1.87        4.18      4.34 o 
 -12  -2   7       98.25       91.17      8.20 o 
 -11  -2   7      143.33      145.36      9.29 o 
 -10  -2   7      733.06      732.61     20.15 o 
  -9  -2   7      522.13      530.24     15.86 o 
  -8  -2   7      268.24      249.29     10.05 o 
  -7  -2   7      373.08      379.31     18.22 o 
  -6  -2   7      728.45      685.02     11.24 o 
  -5  -2   7      760.06      702.67     12.81 o 
  -4  -2   7     3059.34     3037.35     32.23 o 
  -3  -2   7      150.60      127.98      6.98 o 
  -2  -2   7      380.20      371.21     12.52 o 
  -1  -2   7      711.02      699.27     11.23 o 
   0  -2   7      631.65      587.89     10.30 o 
   1  -2   7     1052.96     1010.56     14.70 o 
   2  -2   7     1308.27     1235.34     17.16 o 
   3  -2   7     1282.88     1267.15     17.90 o 
   4  -2   7      107.50       89.87      7.33 o 
   5  -2   7        1.03       -0.33      2.85 o 
   6  -2   7      150.50      160.94      9.56 o 
   7  -2   7      259.07      264.22     12.16 o 
   8  -2   7       93.56      100.40      8.42 o 
 -12  -1   7      818.86      751.45     21.67 o 
 -11  -1   7       28.94       26.82      4.94 o 
 -10  -1   7     1043.55     1087.35     24.81 o 
  -9  -1   7       13.32       12.81      3.58 o 
  -8  -1   7     2764.23     2905.92     35.00 o 
  -7  -1   7      566.93      568.58     10.27 o 
  -6  -1   7     2379.27     2467.88     27.57 o 
  -5  -1   7       80.26       63.71      3.37 o 
  -4  -1   7      714.90      687.04     10.77 o 
  -3  -1   7       29.59       30.00      2.41 o 
  -2  -1   7     2840.30     2719.82     29.35 o 
  -1  -1   7        2.43        5.86      1.68 o 
   0  -1   7     3922.16     4042.67     41.19 o 
   1  -1   7      759.79      797.56     12.38 o 
   2  -1   7     3369.46     3446.24     76.43 o 
   3  -1   7       45.18       37.69      3.04 o 
   4  -1   7     1521.19     1531.97     20.73 o 
   5  -1   7       78.52       72.44      6.41 o 
   7  -1   7      143.39      140.20      9.23 o 
   8  -1   7     1236.51     1272.24     29.65 o 
 -12   0   7       69.03       56.04      6.73 o 
 -11   0   7      115.08      130.26      8.42 o 
 -10   0   7      194.68      192.71      9.56 o 
  -9   0   7      487.10      480.96     10.08 o 
  -8   0   7      208.75      221.20      6.39 o 
  -7   0   7     1466.45     1463.65     18.92 o 
  -6   0   7      752.49      765.14     17.84 o 
  -5   0   7       82.88       85.38      3.71 o 
  -4   0   7      324.77      322.54      6.78 o 
  -3   0   7      272.85      249.87      5.87 o 
  -2   0   7      363.43      356.44      7.09 o 
  -1   0   7       45.12       44.49      2.83 o 
   0   0   7     1133.09     1162.21     12.40 o 
   1   0   7      571.09      561.06      9.73 o 
   2   0   7      573.48      517.21      9.53 o 
   3   0   7       88.86       77.29      3.93 o 
   4   0   7      386.91      374.07     13.30 o 
   5   0   7       16.61       18.30      3.96 o 
   6   0   7      143.98      126.03      8.14 o 
   7   0   7      215.12      207.15     10.86 o 
 -10   1   7      782.98      831.16     20.25 o 
  -9   1   7       35.62       29.41      3.08 o 
  -8   1   7     2038.70     2044.85     34.29 o 
  -7   1   7        0.91        1.75      1.58 o 
  -6   1   7     4618.42     4805.19     47.71 o 
  -5   1   7       58.33       44.69      4.62 o 
  -4   1   7     1929.25     1855.36     32.20 o 
  -3   1   7      133.54      126.57      6.90 o 
  -2   1   7     2619.36     2541.55     41.10 o 
  -1   1   7      569.86      543.21     10.08 o 
   0   1   7     3379.07     3420.93     37.16 o 
   1   1   7       10.32       13.39      2.28 o 
   2   1   7     1601.95     1650.98     31.39 o 
   3   1   7      169.06      154.05      8.36 o 
   4   1   7     1426.48     1398.16     29.00 o 
   5   1   7        0.98        1.03      2.50 o 
   6   1   7      449.46      432.06     15.10 o 
 -11   2   7        3.82       12.71      4.02 o 
  -9   2   7      348.20      387.37     13.36 o 
  -8   2   7     1554.00     1560.68     30.14 o 
  -7   2   7       61.87       57.23      5.65 o 
  -6   2   7      407.43      411.43     12.92 o 
  -5   2   7      155.79      130.86      7.28 o 
  -4   2   7     1682.08     1791.83     31.98 o 
  -3   2   7      562.20      542.40     14.72 o 
  -2   2   7      541.24      519.70     14.28 o 
  -1   2   7      651.61      649.11     12.38 o 
   0   2   7      288.96      302.06      7.61 o 
   1   2   7      343.57      339.31      8.22 o 
   2   2   7      115.33      116.16      5.05 o 
   3   2   7     1086.26     1047.70     16.63 o 
   4   2   7      207.86      189.18      9.45 o 
   5   2   7      396.05      404.59     14.39 o 
   6   2   7        2.99        1.68      2.88 o 
 -11   3   7       38.68       42.68      5.97 o 
 -10   3   7      489.08      460.41     15.48 o 
  -9   3   7       65.88       66.95      6.52 o 
  -8   3   7      172.74      158.23      8.80 o 
  -7   3   7        0.56        3.10      2.66 o 
  -6   3   7     1489.62     1560.73     29.97 o 
  -5   3   7        6.83        1.74      2.77 o 
  -4   3   7      908.95      960.02     21.39 o 
  -3   3   7      386.74      377.98     12.43 o 
  -2   3   7     1371.41     1338.25     19.11 o 
  -1   3   7       59.53       63.22      5.73 o 
   0   3   7      752.23      726.40     18.98 o 
   1   3   7        4.57       11.61      2.42 o 
   2   3   7      314.22      310.46      8.39 o 
   3   3   7       60.86       50.98      4.03 o 
   4   3   7     1139.30     1166.16     18.94 o 
   5   3   7        0.57        3.31      3.04 o 
 -11   4   7      185.00      188.85     10.48 o 
 -10   4   7      137.17      142.43      8.85 o 
  -9   4   7        4.46        1.85      3.10 o 
  -8   4   7      295.07      266.61     11.57 o 
  -7   4   7      655.00      629.88     17.76 o 
  -6   4   7      371.29      348.98     12.71 o 
  -5   4   7      459.63      443.52     13.96 o 
  -4   4   7      614.62      595.40     16.45 o 
  -3   4   7      199.18      195.75      8.96 o 
  -2   4   7      233.49      233.78      7.36 o 
  -1   4   7      144.75      137.73      5.85 o 
   0   4   7      702.07      691.36     13.19 o 
   1   4   7       14.14       20.54      5.54 o 
   2   4   7      681.02      709.32     13.77 o 
   3   4   7      212.82      240.24      7.97 o 
   4   4   7      125.75      120.58      8.09 o 
 -10   5   7       47.54       57.12      6.90 o 
  -9   5   7      251.48      254.83     11.95 o 
  -8   5   7      733.89      678.47     19.33 o 
  -7   5   7       26.65       22.70      4.83 o 
  -6   5   7      489.69      505.53     15.96 o 
  -5   5   7        0.36       -2.33      2.33 o 
  -4   5   7     2038.22     2051.71     37.14 o 
  -3   5   7      346.90      332.10     16.29 o 
  -2   5   7     1154.03     1145.01     31.28 o 
  -1   5   7        0.35        1.56      2.20 o 
   0   5   7     1559.98     1524.79     23.51 o 
   1   5   7        2.03       -1.81      3.26 o 
   2   5   7     1111.58     1120.78     30.00 o 
   3   5   7        9.17        5.96      2.66 o 
   4   5   7      473.62      515.09     19.00 o 
   5   5   7       12.50       13.68      5.54 o 
 -10   6   7      130.21      132.55      9.23 o 
  -9   6   7       21.36       16.18      4.62 o 
  -8   6   7      231.88      230.34     11.46 o 
  -7   6   7      118.76      115.77      8.09 o 
  -6   6   7      252.16      252.33     11.51 o 
  -5   6   7      273.73      261.29     11.46 o 
  -4   6   7       51.70       52.67      5.81 o 
  -3   6   7       32.69       33.83      3.97 o 
  -2   6   7      544.56      524.53     12.03 o 
  -1   6   7       76.61       81.99      5.10 o 
   0   6   7      169.31      162.41     10.53 o 
   1   6   7      127.14      122.32      6.22 o 
   2   6   7      268.71      290.07     14.17 o 
   3   6   7       15.35       11.40      5.59 o 
   4   6   7      139.12      152.85     11.57 o 
  -9   7   7       35.83       39.37      6.62 o 
  -8   7   7      559.75      571.99     18.84 o 
  -7   7   7       90.25       97.90      8.20 o 
  -6   7   7      388.31      390.03     14.77 o 
  -5   7   7        3.53        6.73      3.48 o 
  -4   7   7      247.12      224.20     10.59 o 
  -3   7   7       14.96       17.19      3.56 o 
  -2   7   7      440.89      443.23     11.37 o 
  -1   7   7        3.16        3.76      2.54 o 
   0   7   7      263.06      270.58      9.03 o 
   1   7   7        8.13        8.20      5.21 o 
   2   7   7      472.93      466.38     18.90 o 
   3   7   7       27.95       22.53      6.57 o 
  -7   8   7       36.64       37.30      6.24 o 
  -6   8   7       10.19       10.81      4.07 o 
  -5   8   7      452.34      424.03     15.53 o 
  -4   8   7      165.24      165.40      9.67 o 
  -3   8   7       28.68       22.93      3.88 o 
  -2   8   7      297.71      291.57     10.89 o 
  -1   8   7        8.81       13.99      3.34 o 
   0   8   7      128.98      135.91     11.29 o 
   1   8   7       39.34       31.39      7.44 o 
  -5   9   7       32.94       32.25      5.65 o 
  -4   9   7      250.85      263.24     12.38 o 
  -3   9   7        9.05       11.35      3.52 o 
  -2   9   7      353.09      377.34     12.95 o 
  -1   9   7       41.00       29.00      7.71 o 
  -4 -11   8      200.75      213.40     13.19 o 
  -3 -11   8      164.47      173.16     11.67 o 
  -2 -11   8       62.60       58.21      7.87 o 
  -1 -11   8       46.20       39.91      6.79 o 
   0 -11   8      380.38      387.26     16.62 o 
   1 -11   8       91.47       82.32      8.63 o 
   2 -11   8      114.24      120.11      9.99 o 
   3 -11   8       54.10       65.05      7.93 o 
  -6 -10   8      359.29      352.78     16.34 o 
  -5 -10   8       52.59       55.11      7.55 o 
  -4 -10   8     1013.81     1047.77     28.24 o 
  -3 -10   8       76.58       65.27      7.76 o 
  -2 -10   8      615.79      645.84     21.07 o 
  -1 -10   8       42.32       49.68      6.79 o 
   0 -10   8      915.56      932.16     25.68 o 
   1 -10   8       30.15       21.29      5.27 o 
   2 -10   8      158.10      167.55      7.04 o 
   3 -10   8        5.21        2.34      3.20 o 
   4 -10   8      990.18      986.86     28.13 o 
   5 -10   8       21.87       19.79      3.67 o 
  -7  -9   8      259.82      271.93     14.06 o 
  -6  -9   8        2.67        6.14      4.24 o 
  -5  -9   8      112.05      117.88      9.23 o 
  -4  -9   8      167.54      153.72      9.99 o 
  -3  -9   8      425.87      425.82     16.51 o 
  -2  -9   8      120.92      126.03      9.01 o 
  -1  -9   8      475.11      443.74     16.56 o 
   0  -9   8     1319.32     1352.39     31.06 o 
   1  -9   8      203.62      194.57      7.12 o 
   2  -9   8      249.54      245.57      8.11 o 
   3  -9   8       88.77       86.39      5.35 o 
   4  -9   8      273.24      292.26      9.41 o 
   5  -9   8        0.23       -2.84      3.12 o 
   6  -9   8       98.09      109.28      6.64 o 
  -8  -8   8      233.73      287.30     14.01 o 
  -7  -8   8       28.05       34.91      6.19 o 
  -6  -8   8      912.39      888.29     24.60 o 
  -5  -8   8       54.81       54.30      6.73 o 
  -4  -8   8      769.83      752.27     21.61 o 
  -3  -8   8       21.70       11.19      4.02 o 
  -2  -8   8      965.92      957.85     24.38 o 
  -1  -8   8       11.90        8.04      3.75 o 
   0  -8   8     1864.76     1903.92     25.23 o 
   1  -8   8       14.93       19.09      3.04 o 
   2  -8   8      678.70      654.46     13.30 o 
   3  -8   8        5.37        4.56      2.28 o 
   4  -8   8     1230.28     1230.60     20.37 o 
   5  -8   8      420.00      374.97     15.31 o 
   6  -8   8      763.07      715.06     15.53 o 
  -9  -7   8      244.20      250.21     13.09 o 
  -8  -7   8      296.20      293.11     13.68 o 
  -7  -7   8      979.30      881.01     24.16 o 
  -6  -7   8      113.97      125.98      8.80 o 
  -5  -7   8        0.66        5.27      3.69 o 
  -4  -7   8     1089.66      997.97     24.49 o 
  -3  -7   8      485.78      490.65     16.13 o 
  -2  -7   8      298.13      277.47     11.89 o 
  -1  -7   8      478.89      487.01     15.96 o 
   0  -7   8     2192.07     2168.33     44.04 o 
   1  -7   8      419.57      406.02      9.77 o 
   2  -7   8       20.71       25.58      3.26 o 
   3  -7   8      650.42      610.80     12.89 o 
   4  -7   8      100.40       99.09      5.51 o 
   5  -7   8       90.89       85.37      6.16 o 
   6  -7   8        4.36       12.54      3.86 o 
   7  -7   8       41.87       36.53      5.32 o 
 -10  -6   8      924.83      954.15     26.39 o 
  -9  -6   8       34.53       27.53      5.76 o 
  -8  -6   8     1432.35     1462.40     32.53 o 
  -7  -6   8       87.80       71.30      7.17 o 
  -6  -6   8      485.50      540.93     17.21 o 
  -5  -6   8       12.30        9.99      3.64 o 
  -4  -6   8      355.72      367.01     13.36 o 
  -3  -6   8        3.71        4.45      3.04 o 
  -2  -6   8      228.99      218.42      6.65 o 
  -1  -6   8     1606.03     1602.41     34.40 o 
   0  -6   8     3717.80     3876.48     42.29 o 
   1  -6   8      303.17      287.00      8.93 o 
   2  -6   8      803.08      782.63     18.76 o 
   3  -6   8      388.19      357.43     16.97 o 
   4  -6   8     1438.04     1410.29     21.60 o 
   5  -6   8      448.19      406.02     20.34 o 
   6  -6   8     1550.82     1513.43     23.75 o 
   7  -6   8       10.50       17.33      3.28 o 
 -10  -5   8       21.21       29.97      5.70 o 
  -9  -5   8      582.04      589.31     18.84 o 
  -8  -5   8      234.11      208.67     10.70 o 
  -7  -5   8      975.44      868.25     22.05 o 
  -6  -5   8      275.28      302.18     12.16 o 
  -5  -5   8      460.88      456.39     14.72 o 
  -4  -5   8      357.69      330.09     12.16 o 
  -3  -5   8      117.10      104.98      5.29 o 
  -2  -5   8       48.02       38.29      3.96 o 
  -1  -5   8     2351.40     2344.13     28.11 o 
   0  -5   8       18.40       17.29      4.43 o 
   1  -5   8       62.31       63.22      4.11 o 
   2  -5   8      375.00      380.94     11.43 o 
   3  -5   8      271.04      255.86     10.91 o 
   4  -5   8      202.43      211.59      7.42 o 
   5  -5   8      328.24      309.98      9.29 o 
   6  -5   8      494.00      459.52     11.78 o 
   7  -5   8        1.71        2.58      2.33 o 
 -11  -4   8       59.28       61.68      7.28 o 
 -10  -4   8     1305.76     1312.86     30.24 o 
  -9  -4   8        2.58        0.43      3.15 o 
  -8  -4   8     2351.68     2301.38     42.03 o 
  -7  -4   8        1.96        1.36      2.61 o 
  -6  -4   8     1103.64     1162.23     25.09 o 
  -5  -4   8        3.02        3.48      1.67 o 
  -4  -4   8     3367.36     3351.76     36.27 o 
  -3  -4   8      164.04      162.45      5.56 o 
  -2  -4   8      387.75      393.01      8.62 o 
  -1  -4   8      360.27      375.12      8.56 o 
   0  -4   8     7084.12     7318.82     71.36 o 
   1  -4   8      357.55      352.54      8.65 o 
   2  -4   8      856.82      850.33     14.49 o 
   3  -4   8       19.42       13.91      6.43 o 
   4  -4   8     2275.60     2285.85     40.89 o 
   5  -4   8       19.26       19.50      3.24 o 
   6  -4   8      657.60      678.53     14.29 o 
   7  -4   8       18.79       22.91      5.48 o 
   8  -4   8      517.75      568.68     19.87 o 
 -11  -3   8       19.43       19.98      5.05 o 
 -10  -3   8      333.50      333.83     13.63 o 
  -9  -3   8      157.75      155.08      9.01 o 
  -8  -3   8      307.20      293.33     11.73 o 
  -7  -3   8       70.90       81.18      6.24 o 
  -6  -3   8     1412.51     1399.08     18.86 o 
  -5  -3   8      304.29      285.42      7.22 o 
  -4  -3   8     1598.16     1588.53     20.44 o 
  -3  -3   8      425.81      407.63      8.66 o 
  -2  -3   8      570.21      570.33     11.00 o 
  -1  -3   8     4259.38     4318.69     44.71 o 
   0  -3   8        6.10        8.80      2.11 o 
   1  -3   8      618.00      620.59     11.53 o 
   2  -3   8      157.09      144.13      5.76 o 
   3  -3   8      778.30      740.42     24.33 o 
   4  -3   8      177.41      180.50      6.60 o 
   5  -3   8       82.93       93.45      6.95 o 
   6  -3   8       55.35       54.56      4.62 o 
   7  -3   8      100.32       94.70      8.47 o 
   8  -3   8      240.78      255.05     13.03 o 
 -11  -2   8       94.78       93.67      7.60 o 
 -10  -2   8      715.20      665.44     19.06 o 
  -9  -2   8      230.82      210.25     10.10 o 
  -8  -2   8     1952.63     1946.59     35.62 o 
  -7  -2   8       55.75       56.15      3.69 o 
  -6  -2   8     2065.61     2142.71     25.51 o 
  -5  -2   8      123.84      118.98      4.70 o 
  -4  -2   8     1838.88     1882.84     24.49 o 
  -3  -2   8      321.80      305.19      7.28 o 
  -2  -2   8     1748.77     1805.31     22.29 o 
  -1  -2   8       91.10       93.23      4.25 o 
   0  -2   8     3878.17     3960.92     90.76 o 
   1  -2   8       34.59       34.53      3.05 o 
   2  -2   8     1494.81     1446.02     19.82 o 
   3  -2   8       41.39       35.83      3.32 o 
   4  -2   8      852.10      859.33     14.98 o 
   5  -2   8       58.86       56.08      4.17 o 
   6  -2   8     1045.78     1030.28     26.01 o 
   7  -2   8        5.07        5.92      3.96 o 
 -11  -1   8        1.66        2.61      3.04 o 
 -10  -1   8      119.35      112.51      7.82 o 
  -9  -1   8      940.95      938.13     21.94 o 
  -8  -1   8      118.90      113.28      5.43 o 
  -7  -1   8      279.52      279.40      7.23 o 
  -6  -1   8      982.67     1031.41     30.41 o 
  -5  -1   8      564.29      525.97      9.81 o 
  -4  -1   8      491.21      467.75      9.11 o 
  -3  -1   8        1.07        1.56      1.55 o 
  -2  -1   8       21.29       24.15      2.52 o 
  -1  -1   8      964.80      970.71     14.30 o 
   0  -1   8     2501.34     2581.47     29.23 o 
   1  -1   8     1231.83     1211.87     16.95 o 
   2  -1   8      429.51      410.32      8.99 o 
   3  -1   8        0.51        1.33      1.51 o 
   4  -1   8      825.31      785.52     14.00 o 
   5  -1   8        5.36        6.68      3.53 o 
   6  -1   8       59.58       52.29      6.52 o 
   7  -1   8      102.76       96.98      8.47 o 
  -9   0   8       32.74       30.60      4.15 o 
  -8   0   8     2291.81     2358.64     28.10 o 
  -7   0   8       51.16       50.54      3.46 o 
  -6   0   8     3470.03     3473.54     36.98 o 
  -5   0   8      320.46      293.06     10.70 o 
  -4   0   8     2724.40     2674.80     43.39 o 
  -3   0   8      568.56      554.07     15.31 o 
  -2   0   8     4438.93     4559.87     67.33 o 
  -1   0   8      354.83      351.05     12.43 o 
   0   0   8     4727.53     4840.59     71.68 o 
   1   0   8       39.14       42.19      5.10 o 
   2   0   8     1537.79     1502.47     30.35 o 
   3   0   8       33.08       26.17      4.67 o 
   4   0   8      834.56      832.52     21.83 o 
   5   0   8       34.60       31.49      5.21 o 
   6   0   8      782.46      773.55     21.83 o 
   7   0   8        4.46        5.21      4.02 o 
 -10   1   8      149.84      165.94      9.18 o 
  -9   1   8      261.41      278.61     11.35 o 
  -8   1   8      440.65      416.26     13.85 o 
  -7   1   8      351.25      347.19     12.33 o 
  -6   1   8      930.26     1011.00     22.64 o 
  -5   1   8      127.14      130.86      7.49 o 
  -4   1   8     1290.08     1312.91     26.61 o 
  -3   1   8      143.89      144.11      8.04 o 
  -2   1   8       79.54       77.11      6.35 o 
  -1   1   8      426.54      448.19     14.12 o 
   0   1   8      620.38      625.59     17.38 o 
   1   1   8      209.58      195.04      9.50 o 
   2   1   8      362.97      338.88     12.76 o 
   3   1   8      675.57      671.52     18.95 o 
   4   1   8      612.59      596.81     18.19 o 
   5   1   8      127.10      128.36      8.63 o 
   6   1   8      201.81      183.86     10.53 o 
 -11   2   8       10.94        9.39      4.02 o 
 -10   2   8      719.37      696.77     19.71 o 
  -9   2   8        0.58       -2.44      2.44 o 
  -8   2   8     2063.31     1989.16     36.65 o 
  -7   2   8      162.83      170.45      9.12 o 
  -6   2   8     1459.08     1461.47     29.10 o 
  -5   2   8      292.60      264.76     10.81 o 
  -4   2   8     1570.67     1636.26     31.33 o 
  -3   2   8      447.07      383.14     12.87 o 
  -2   2   8      616.30      625.69     17.21 o 
  -1   2   8       31.47       22.79      3.13 o 
   0   2   8      948.49      962.46     22.81 o 
   1   2   8        3.42        0.98      2.39 o 
   2   2   8      916.24      915.82     22.59 o 
   3   2   8       11.09        4.34      3.15 o 
   4   2   8      748.04      756.45     20.91 o 
   5   2   8        0.46        4.89      3.42 o 
   6   2   8      618.33      590.18     18.90 o 
 -11   3   8       86.00       83.46      7.71 o 
 -10   3   8       74.71       88.13      7.60 o 
  -9   3   8      204.84      194.94     10.32 o 
  -8   3   8        1.88        6.95      3.75 o 
  -7   3   8      138.08      135.10      8.47 o 
  -6   3   8      654.36      622.22     17.59 o 
  -5   3   8      597.37      563.79     16.67 o 
  -4   3   8      959.16      933.52     21.99 o 
  -3   3   8      481.38      453.51     14.50 o 
  -2   3   8      548.36      523.66     13.74 o 
  -1   3   8        3.01        0.54      2.01 o 
   0   3   8      187.65      179.66      6.66 o 
   1   3   8      213.64      223.73     11.27 o 
   2   3   8      508.44      516.39     16.34 o 
   3   3   8      115.33      104.64      7.66 o 
   4   3   8      166.98      178.27     10.10 o 
   5   3   8       68.06       78.63      7.33 o 
 -10   4   8      316.33      352.51     14.50 o 
  -9   4   8        4.54        7.00      3.69 o 
  -8   4   8      683.81      673.75     19.60 o 
  -7   4   8       21.53       18.84      4.67 o 
  -6   4   8     1656.61     1680.84     33.56 o 
  -5   4   8      129.18      138.52      8.47 o 
  -4   4   8     1210.97     1194.86     26.34 o 
  -3   4   8        1.75        2.28      2.88 o 
  -2   4   8     1105.01     1079.21     17.80 o 
  -1   4   8       57.04       42.64      5.57 o 
   0   4   8      537.05      539.28     34.26 o 
   1   4   8       59.66       59.07      4.50 o 
   2   4   8      588.88      622.17     18.57 o 
   3   4   8       11.71       15.04      4.24 o 
 -10   5   8       59.34       66.52      7.60 o 
  -9   5   8       29.95       39.48      6.08 o 
  -8   5   8      311.28      315.21     13.63 o 
  -7   5   8       11.56       13.47      4.51 o 
  -6   5   8      216.10      209.16     10.81 o 
  -5   5   8       74.11       74.01      7.00 o 
  -4   5   8      238.72      216.66     10.43 o 
  -3   5   8       40.60       31.49      5.05 o 
  -2   5   8      152.60      144.05      6.53 o 
  -1   5   8      186.49      162.14      6.92 o 
   0   5   8      310.48      292.25     13.19 o 
   1   5   8      300.97      326.88     12.43 o 
   2   5   8       61.98       53.48      4.62 o 
  -9   6   8       84.91       77.97      8.04 o 
  -8   6   8      199.74      209.16     11.62 o 
  -7   6   8        2.61        2.82      3.42 o 
  -6   6   8      518.99      490.22     16.72 o 
  -5   6   8       31.82       30.62      5.27 o 
  -4   6   8      271.39      301.09     12.71 o 
  -3   6   8       71.33       69.93      5.35 o 
  -2   6   8      601.16      602.94     13.96 o 
  -1   6   8        4.09        0.64      3.12 o 
   0   6   8      224.33      234.25      8.55 o 
   1   6   8       80.66       82.32      5.70 o 
   2   6   8      167.47      202.65     12.76 o 
   3   6   8        1.81       -0.65      4.72 o 
  -7   7   8       93.95       96.54      8.53 o 
  -6   7   8      194.05      195.04     10.81 o 
  -5   7   8       28.96       23.24      5.10 o 
  -4   7   8      132.53      123.53      8.63 o 
  -3   7   8      180.71      170.16      7.68 o 
  -2   7   8      172.12      174.39      7.66 o 
  -1   7   8        1.36       -0.26      2.56 o 
   0   7   8      134.79      138.14      7.04 o 
   1   7   8       46.24       57.45      8.47 o 
  -5   8   8        1.01        7.17      3.75 o 
  -4   8   8      498.25      482.07     17.16 o 
  -3   8   8        1.82        5.88      3.26 o 
  -2   8   8      196.24      207.29      9.31 o 
  -1   8   8        2.01       -0.20      2.77 o 
  -2 -11   9      398.30      453.46     18.52 o 
  -1 -11   9        1.95        5.76      4.29 o 
   0 -11   9      594.06      622.44     21.72 o 
   1 -11   9        4.89        1.41      3.91 o 
  -5 -10   9      214.01      198.74     12.43 o 
  -4 -10   9      214.12      223.06     13.14 o 
  -3 -10   9      292.53      316.46     15.15 o 
  -2 -10   9       11.86       18.68      5.48 o 
  -1 -10   9       10.82       14.55      5.16 o 
   0 -10   9      376.09      379.01     16.18 o 
   1 -10   9       22.74       24.38      5.54 o 
   2 -10   9      207.01      188.10     15.31 o 
   3 -10   9      101.91      107.95      6.28 o 
  -6  -9   9      716.83      689.61     22.48 o 
  -5  -9   9       40.54       29.54      6.30 o 
  -4  -9   9     1572.03     1591.85     36.11 o 
  -3  -9   9      318.66      319.06     14.50 o 
  -2  -9   9     1306.21     1361.07     32.15 o 
  -1  -9   9      188.64      169.03     10.32 o 
   0  -9   9      865.69      859.89     24.22 o 
   1  -9   9        4.68        2.22      2.33 o 
   2  -9   9     1178.78     1160.78     19.72 o 
   3  -9   9       14.24       15.11      6.79 o 
   4  -9   9      351.95      357.21     12.49 o 
  -8  -8   9      153.02      196.13     12.11 o 
  -7  -8   9       34.24       27.96      6.14 o 
  -6  -8   9      389.13      371.57     15.80 o 
  -5  -8   9      216.90      192.93     11.08 o 
  -4  -8   9      373.59      373.31     15.10 o 
  -3  -8   9      396.19      385.47     15.20 o 
  -2  -8   9      344.24      336.66     14.12 o 
  -1  -8   9      112.15      112.18      8.47 o 
   0  -8   9     1124.01     1094.16     17.92 o 
   1  -8   9       16.45       13.34      2.99 o 
   2  -8   9      322.31      321.14      9.46 o 
   3  -8   9      130.30      117.57      6.03 o 
   4  -8   9       89.02       68.04      7.38 o 
   5  -8   9       12.87       12.14      3.11 o 
  -8  -7   9      910.36      948.61     26.34 o 
  -7  -7   9        4.85       -0.54      3.42 o 
  -6  -7   9     1237.12     1257.20     29.92 o 
  -5  -7   9       72.35       59.84      6.79 o 
  -4  -7   9     1041.15     1023.11     25.68 o 
  -3  -7   9       67.74       58.21      6.46 o 
  -2  -7   9     1277.97     1339.30     29.70 o 
  -1  -7   9      133.15      124.57     17.48 o 
   0  -7   9     1009.61      991.08     24.60 o 
   1  -7   9      333.97      319.82     12.52 o 
   2  -7   9     1154.40     1175.36     19.22 o 
   3  -7   9      103.83       71.88      7.71 o 
   4  -7   9      985.58     1002.16     18.33 o 
   5  -7   9       40.58       37.70      4.39 o 
   6  -7   9      597.92      613.31     14.63 o 
  -9  -6   9      338.79      296.26     14.01 o 
  -8  -6   9       57.82       60.65      7.11 o 
  -7  -6   9      407.31      387.32     15.20 o 
  -6  -6   9       47.92       57.94      6.68 o 
  -5  -6   9      107.04      101.05      7.76 o 
  -4  -6   9       34.29       36.11      5.48 o 
  -3  -6   9      512.86      543.81     16.89 o 
  -2  -6   9      171.18      151.57      5.92 o 
  -1  -6   9        3.27        6.32      2.25 o 
   0  -6   9     2198.97     2187.52     28.10 o 
   1  -6   9       83.43       81.13      4.91 o 
   2  -6   9      803.83      792.61     21.29 o 
   3  -6   9      159.12      152.52      6.58 o 
   4  -6   9      239.01      209.44      7.79 o 
   5  -6   9       28.53       20.86      3.53 o 
   6  -6   9      134.89      137.69     10.67 o 
 -10  -5   9      426.85      416.86     16.56 o 
  -9  -5   9      161.87      146.77      9.83 o 
  -8  -5   9     1160.38     1234.56     28.83 o 
  -7  -5   9       52.69       51.26      6.41 o 
  -6  -5   9     2013.37     1988.94     38.17 o 
  -5  -5   9       11.56       10.37      3.58 o 
  -4  -5   9     1043.58     1029.33     16.00 o 
  -3  -5   9        9.29       11.91      2.47 o 
  -2  -5   9     2837.21     2817.96     32.89 o 
  -1  -5   9      260.29      239.14      7.33 o 
   0  -5   9      456.45      459.76     10.37 o 
   1  -5   9        6.03        7.34      2.58 o 
   2  -5   9     1392.37     1363.38     24.68 o 
   3  -5   9       16.99       11.76      3.07 o 
   4  -5   9     2576.54     2497.43     32.40 o 
   5  -5   9      154.77      116.68     11.59 o 
   6  -5   9      607.64      639.73     14.54 o 
 -10  -4   9      171.57      170.77     10.21 o 
  -9  -4   9      386.19      376.19     14.82 o 
  -8  -4   9       77.42       77.97      7.17 o 
  -7  -4   9      816.91      753.90     20.25 o 
  -6  -4   9      984.70      984.78     23.35 o 
  -5  -4   9       20.56       30.85      4.15 o 
  -4  -4   9      345.97      306.44      9.99 o 
  -3  -4   9     2915.86     3008.10     34.15 o 
  -2  -4   9       28.26       32.72      3.86 o 
  -1  -4   9      300.70      288.45      7.88 o 
   0  -4   9      751.52      766.21     13.64 o 
   1  -4   9     1076.50     1006.42     26.20 o 
   2  -4   9      248.58      249.54      7.75 o 
   3  -4   9      682.58      644.25     13.28 o 
   4  -4   9      605.08      614.58     13.27 o 
   5  -4   9      414.28      404.93     10.85 o 
   6  -4   9       94.61      115.04      6.10 o 
   7  -4   9        1.70        2.61      3.80 o 
 -10  -3   9     1201.38     1200.51     28.34 o 
  -9  -3   9       88.26       89.87      7.60 o 
  -8  -3   9      444.24      438.42     14.93 o 
  -7  -3   9       91.50       74.50      6.52 o 
  -6  -3   9     1539.09     1657.99     22.05 o 
  -5  -3   9       26.49       20.15      2.71 o 
  -4  -3   9     1081.36     1103.29     30.92 o 
  -3  -3   9      751.19      716.85     12.64 o 
  -2  -3   9      193.37      181.14      6.08 o 
  -1  -3   9      321.90      329.97     12.14 o 
   0  -3   9     2721.39     2755.65     32.16 o 
   1  -3   9        7.60        3.54      2.20 o 
   2  -3   9      479.40      491.11     19.00 o 
   3  -3   9        1.87        2.20      2.47 o 
   4  -3   9     2401.60     2325.37     30.29 o 
   5  -3   9      431.47      404.97     14.55 o 
   6  -3   9      701.59      773.72     23.02 o 
   7  -3   9        0.66       -3.10      3.10 o 
 -11  -2   9       37.09       28.29      5.38 o 
 -10  -2   9        1.33        8.53      3.86 o 
  -9  -2   9      187.21      196.89      9.94 o 
  -8  -2   9        8.86       12.71      3.69 o 
  -7  -2   9      506.35      471.77     19.36 o 
  -6  -2   9      734.18      710.82     12.65 o 
  -5  -2   9      218.33      214.58      6.61 o 
  -4  -2   9      470.81      460.01      9.65 o 
  -3  -2   9     1654.48     1678.68     21.80 o 
  -2  -2   9       47.90       46.99      3.50 o 
  -1  -2   9      572.78      545.03     11.43 o 
   0  -2   9       62.26       53.35      3.74 o 
   1  -2   9       96.12       92.09      4.72 o 
   2  -2   9      223.21      250.00      7.40 o 
   3  -2   9      711.03      695.12     13.30 o 
   4  -2   9       77.84       68.52      4.62 o 
   5  -2   9       60.45       50.35      4.83 o 
   7  -2   9        5.55       -1.36      3.64 o 
  -8  -1   9     1601.28     1613.57     31.28 o 
  -7  -1   9      340.70      279.32     11.19 o 
  -6  -1   9     1275.13     1285.60     26.55 o 
  -5  -1   9      136.35      119.95      7.38 o 
  -4  -1   9     1887.01     1923.73     35.29 o 
  -3  -1   9      757.01      725.50     18.84 o 
  -2  -1   9     1274.22     1322.03     27.80 o 
  -1  -1   9      529.36      555.16     16.72 o 
   0  -1   9     4033.93     4086.59     63.58 o 
   1  -1   9       70.65       60.82      6.03 o 
   2  -1   9      448.91      499.88     16.34 o 
   3  -1   9       41.65       30.24      5.00 o 
   4  -1   9     1653.92     1612.81     34.21 o 
   5  -1   9        1.99        1.79      3.37 o 
   6  -1   9      541.25      533.71     18.84 o 
  -9   0   9       99.02      108.93      8.31 o 
  -8   0   9      222.15      225.34     10.48 o 
  -7   0   9       68.64       77.21      6.62 o 
  -6   0   9      605.96      619.23     17.38 o 
  -5   0   9       26.79       14.93      4.07 o 
  -4   0   9      319.69      329.16     12.38 o 
  -3   0   9      930.95      933.68     22.43 o 
  -2   0   9        5.97        9.56      3.48 o 
  -1   0   9     1603.91     1597.77     32.09 o 
   0   0   9      398.50      372.33     13.57 o 
   1   0   9      332.14      285.02     11.95 o 
   2   0   9       49.50       48.27      5.81 o 
   3   0   9      301.33      294.85     12.71 o 
   4   0   9      451.19      476.26     16.94 o 
   5   0   9      227.43      228.82     11.95 o 
   6   0   9      186.76      201.83     11.46 o 
  -9   1   9      141.64      138.30      8.91 o 
  -8   1   9     1020.54     1024.09     24.38 o 
  -7   1   9       24.67       17.65      4.29 o 
  -6   1   9     1122.92     1094.41     24.81 o 
  -5   1   9       67.50       68.80      6.41 o 
  -4   1   9     2182.43     2202.45     39.69 o 
  -3   1   9       29.61       30.30      5.00 o 
  -2   1   9     1942.96     2027.71     37.85 o 
  -1   1   9      562.97      533.93     16.56 o 
   0   1   9     1158.38     1172.65     26.61 o 
   1   1   9       55.80       45.50      5.59 o 
   2   1   9      606.51      618.36     18.46 o 
   3   1   9       58.14       52.94      6.41 o 
   4   1   9      948.64     1010.35     25.90 o 
   5   1   9        5.17        6.84      3.86 o 
   6   1   9      362.38      371.41     15.53 o 
 -10   2   9       76.72       76.45      7.49 o 
  -9   2   9      273.14      284.20     12.65 o 
  -8   2   9      654.73      646.60     18.95 o 
  -7   2   9      118.79       99.75      7.87 o 
  -6   2   9      435.71      454.60     15.20 o 
  -5   2   9       42.47       50.55      5.97 o 
  -4   2   9     1009.91     1021.54     24.05 o 
  -3   2   9      733.36      720.39     19.71 o 
  -2   2   9       12.51       14.39      4.24 o 
  -1   2   9       40.35       38.55      5.32 o 
   0   2   9      304.63      301.42     12.49 o 
   1   2   9      317.84      309.51     12.92 o 
   2   2   9      154.59      170.83      9.72 o 
   3   2   9       72.92       77.38      7.33 o 
   4   2   9      745.88      745.43     21.72 o 
   5   2   9      267.70      294.79     13.68 o 
 -10   3   9      565.82      569.33     18.68 o 
  -9   3   9      144.71      139.44      9.18 o 
  -8   3   9      622.69      648.61     19.33 o 
  -7   3   9        1.32       -2.55      2.93 o 
  -6   3   9     1679.31     1675.63     33.88 o 
  -5   3   9       20.96       25.25      5.00 o 
  -4   3   9     1720.86     1716.09     34.37 o 
  -3   3   9       14.44       14.82      4.18 o 
  -2   3   9     1552.37     1586.26     32.74 o 
  -1   3   9       65.83       69.23      6.73 o 
   0   3   9     1233.17     1275.28     28.94 o 
   1   3   9        3.48        8.25      3.75 o 
   2   3   9      206.34      217.25     11.19 o 
   3   3   9        1.57        1.14      3.20 o 
   4   3   9      643.47      643.18     20.09 o 
  -9   4   9       12.18       16.89      4.78 o 
  -8   4   9       87.23       91.06      8.14 o 
  -7   4   9      205.95      201.23     11.02 o 
  -6   4   9      485.29      517.10     17.38 o 
  -5   4   9        8.23       17.43      4.67 o 
  -4   4   9      496.72      455.52     15.80 o 
  -3   4   9      384.82      359.08     14.06 o 
  -2   4   9       69.65       58.42      4.93 o 
  -1   4   9        0.74       -0.49      3.15 o 
   0   4   9      371.04      381.94     14.82 o 
   1   4   9       28.91       26.88      5.21 o 
   2   4   9       37.95       31.82      5.54 o 
   3   4   9        0.51       -1.14      2.71 o 
  -8   5   9      984.74     1010.52     26.61 o 
  -7   5   9        4.85        2.06      3.75 o 
  -6   5   9      240.04      225.34     11.57 o 
  -5   5   9       19.69       19.00      4.72 o 
  -4   5   9     1531.17     1488.68     32.31 o 
  -3   5   9        0.72       -0.65      2.93 o 
  -2   5   9      414.84      441.06     11.75 o 
  -1   5   9        6.22        9.14      3.30 o 
   0   5   9      896.24      945.25     24.76 o 
   1   5   9        0.34        3.58      3.26 o 
   2   5   9       69.44       64.13      6.90 o 
  -7   6   9       37.75       36.71      6.14 o 
  -6   6   9       82.73       89.27      8.47 o 
  -5   6   9       10.62       17.70      4.78 o 
  -4   6   9      245.61      253.69     12.43 o 
  -3   6   9      127.49      127.88      9.01 o 
  -2   6   9      318.62      324.09     10.48 o 
  -1   6   9      134.63      138.41      8.61 o 
   0   6   9      184.72      200.79      8.42 o 
   1   6   9       37.33       38.12      6.03 o 
  -5   7   9        6.22       10.21      4.02 o 
  -4   7   9      268.29      297.72     13.68 o 
  -3   7   9       27.74       24.60      5.43 o 
  -2   7   9      150.90      147.75     11.84 o 
  -3 -10  10        7.25        0.38      3.69 o 
  -2 -10  10      238.29      228.00     12.81 o 
  -1 -10  10       72.82       67.44      7.87 o 
   0 -10  10      587.17      630.15     21.29 o 
   1 -10  10       43.10       42.90      6.84 o 
  -5  -9  10      400.50      434.83     17.97 o 
  -4  -9  10       28.13       25.74      5.92 o 
  -3  -9  10       26.45       21.18      5.16 o 
  -2  -9  10      122.08      120.44      9.39 o 
  -1  -9  10      243.12      247.88     12.76 o 
   0  -9  10      156.03      157.63     10.37 o 
   1  -9  10      174.72      172.15      9.10 o 
   2  -9  10      196.84      171.03     16.70 o 
   3  -9  10      171.35      173.75     22.02 o 
  -7  -8  10        4.04       -2.39      3.42 o 
  -6  -8  10      972.03     1009.97     27.80 o 
  -5  -8  10        8.04       14.06      4.72 o 
  -4  -8  10     1238.69     1342.07     32.15 o 
  -3  -8  10       11.38        4.34      3.91 o 
  -2  -8  10      969.47     1011.60     26.50 o 
  -1  -8  10       11.58       16.07      4.62 o 
   0  -8  10     1308.94     1322.98     20.92 o 
   1  -8  10        5.10        4.88      3.26 o 
   2  -8  10      639.61      625.38     14.00 o 
   3  -8  10      153.17      148.72      7.30 o 
   4  -8  10      499.62      521.68     13.18 o 
  -8  -7  10      120.48      120.87      9.61 o 
  -7  -7  10      212.70      220.89     12.33 o 
  -6  -7  10      226.92      235.77     12.38 o 
  -5  -7  10      101.05      103.17      8.31 o 
  -4  -7  10       95.48      104.69      8.74 o 
  -3  -7  10      488.70      499.88     17.38 o 
  -2  -7  10      115.39      115.39      8.58 o 
  -1  -7  10        2.29        1.47      2.22 o 
   0  -7  10      677.41      643.39     18.79 o 
   1  -7  10      252.86      252.28     12.11 o 
   2  -7  10       13.47       16.94      3.09 o 
   3  -7  10       72.60       71.18      5.51 o 
   4  -7  10      354.00      328.18     10.26 o 
   5  -7  10      163.46      190.97     11.24 o 
  -8  -6  10      776.74      780.94     23.40 o 
  -7  -6  10        7.73        5.59      4.02 o 
  -6  -6  10     1368.17     1355.75     31.33 o 
  -5  -6  10      289.28      246.63     12.16 o 
  -4  -6  10     2138.62     2184.91     41.76 o 
  -3  -6  10      144.61      129.83      8.69 o 
  -2  -6  10     1605.53     1616.39     23.02 o 
  -1  -6  10        3.12        5.44      2.38 o 
   0  -6  10     1696.06     1689.94     52.32 o 
   1  -6  10       31.34       36.09      3.88 o 
   2  -6  10     1161.40     1169.62     19.69 o 
   3  -6  10        4.96        4.54      2.50 o 
   4  -6  10      803.67      823.10     16.59 o 
   5  -6  10       26.85       26.53      3.90 o 
  -9  -5  10       63.01       54.14      7.06 o 
  -8  -5  10      128.52      124.73      9.01 o 
  -7  -5  10       60.97       69.56      7.17 o 
  -6  -5  10      293.28      290.99     12.81 o 
  -5  -5  10      453.10      425.93     15.10 o 
  -4  -5  10      388.42      391.88     14.23 o 
  -3  -5  10      306.52      319.68     18.98 o 
  -2  -5  10      205.78      216.78      7.20 o 
  -1  -5  10        0.80        0.66      1.92 o 
   0  -5  10     1359.04     1318.25     20.12 o 
   1  -5  10       70.33       76.71      4.95 o 
   2  -5  10      296.25      266.76      8.57 o 
   3  -5  10      235.44      252.91     11.95 o 
   4  -5  10      434.26      430.57     12.52 o 
   5  -5  10       68.85       79.03      5.68 o 
  -9  -4  10       28.24       19.98      4.94 o 
  -8  -4  10      880.68      915.33     24.22 o 
  -7  -4  10        6.79        3.42      3.10 o 
  -6  -4  10     1959.69     1946.32     37.41 o 
  -5  -4  10       27.70       25.96      3.19 o 
  -4  -4  10     3438.04     3525.58     39.58 o 
  -3  -4  10      206.59      215.67      7.14 o 
  -2  -4  10      926.23      939.82     15.66 o 
  -1  -4  10      304.31      293.68      9.64 o 
   0  -4  10      798.16      800.95     14.56 o 
   1  -4  10        2.88        1.78      2.05 o 
   2  -4  10     1908.74     1873.89     49.14 o 
   3  -4  10       20.68       17.98      3.18 o 
   4  -4  10     1201.41     1206.52     20.31 o 
   5  -4  10        1.01        1.64      4.18 o 
 -10  -3  10      292.20      337.74     14.23 o 
  -9  -3  10      104.31       98.99      7.87 o 
  -8  -3  10      178.85      201.72     10.37 o 
  -7  -3  10      520.59      510.20     16.18 o 
  -6  -3  10      465.20      445.64     10.25 o 
  -5  -3  10      395.62      391.92     12.62 o 
  -4  -3  10      317.80      318.48      8.47 o 
  -3  -3  10      344.14      338.38     10.21 o 
  -2  -3  10      245.25      249.33      7.45 o 
  -1  -3  10       90.42       88.38      4.67 o 
   0  -3  10     1049.57     1037.10     16.85 o 
   1  -3  10      123.92      116.18      5.46 o 
   2  -3  10      247.35      227.83      7.69 o 
   3  -3  10      218.59      217.29     12.90 o 
   4  -3  10      124.09      120.61     16.02 o 
   5  -3  10       86.18       74.88      5.33 o 
  -7  -2  10       56.26       60.82      6.19 o 
  -6  -2  10     1222.41     1218.10     26.72 o 
  -5  -2  10      444.20      431.57     14.61 o 
  -4  -2  10     1878.36     1947.67     36.76 o 
  -3  -2  10       28.74       26.06      4.78 o 
  -2  -2  10     1579.03     1581.42     32.20 o 
  -1  -2  10      274.39      247.82     11.29 o 
   0  -2  10      663.76      676.74     19.38 o 
   1  -2  10        8.96        9.39      3.75 o 
   2  -2  10     1111.59     1112.11     27.10 o 
   3  -2  10      222.13      193.85     11.02 o 
   4  -2  10     1213.09     1117.43     28.34 o 
   5  -2  10       21.00        9.39      4.24 o 
  -8  -1  10       67.08       69.61      6.73 o 
  -7  -1  10      130.59      115.06      8.04 o 
  -6  -1  10      333.39      305.06     12.38 o 
  -5  -1  10      551.17      624.66     18.30 o 
  -4  -1  10       47.64       55.49      6.24 o 
  -3  -1  10      959.22      967.73     23.78 o 
  -2  -1  10     1020.21     1059.77     25.14 o 
  -1  -1  10       61.44       57.61      6.35 o 
   0  -1  10      210.57      231.81     11.24 o 
   1  -1  10      273.73      274.86     12.33 o 
   2  -1  10      236.55      202.21     10.86 o 
   3  -1  10       34.80       42.90      6.24 o 
   4  -1  10      185.01      186.74     11.13 o 
   5  -1  10      101.00       69.50      7.87 o 
  -9   0  10       35.35       26.06      5.27 o 
  -8   0  10      362.90      382.92     14.34 o 
  -7   0  10       60.78       64.02      6.73 o 
  -6   0  10      504.58      535.12     17.00 o 
  -5   0  10        0.79        0.60      2.88 o 
  -4   0  10      586.44      583.34     18.03 o 
  -3   0  10      417.44      410.78     15.04 o 
  -2   0  10     1707.18     1694.58     34.64 o 
  -1   0  10      164.22      148.62      9.23 o 
   0   0  10      982.46     1000.69     24.92 o 
   1   0  10       53.71       42.73      5.97 o 
   2   0  10      717.15      703.23     20.91 o 
   3   0  10      175.65      153.23      9.99 o 
   4   0  10     1366.76     1454.04     33.77 o 
   5   0  10       67.33       63.91      7.49 o 
 -10   1  10      126.98      123.10      9.07 o 
  -9   1  10      268.87      257.65     12.22 o 
  -8   1  10       95.55      103.17      8.09 o 
  -7   1  10        4.37        5.76      3.42 o 
  -6   1  10      621.05      627.16     18.79 o 
  -5   1  10      476.69      500.05     16.78 o 
  -4   1  10       96.73       92.85      7.87 o 
  -3   1  10      809.56      827.63     22.26 o 
  -2   1  10      333.04      328.19     13.47 o 
  -1   1  10      385.35      384.06     14.82 o 
   0   1  10       43.20       39.91      5.81 o 
   1   1  10      206.39      186.08     10.59 o 
   2   1  10       40.31       45.88      6.30 o 
   3   1  10      566.88      614.07     19.87 o 
   4   1  10      110.01      119.35      9.29 o 
  -9   2  10        7.77       12.49      4.62 o 
  -8   2  10      270.34      267.10     12.49 o 
  -7   2  10       32.52       34.97      5.76 o 
  -6   2  10      619.46      633.13     19.33 o 
  -5   2  10       40.71       36.49      5.81 o 
  -4   2  10      172.67      164.53      9.77 o 
  -3   2  10      312.26      277.63     12.65 o 
  -2   2  10      759.25      704.86     20.85 o 
  -1   2  10      312.07      290.50     13.03 o 
   0   2  10      475.76      464.42     16.62 o 
   1   2  10      226.88      190.48     10.53 o 
   2   2  10      815.16      834.69     23.29 o 
   3   2  10        2.72        2.93      3.42 o 
   4   2  10      633.50      655.23     21.29 o 
  -9   3  10      203.59      207.80     11.84 o 
  -8   3  10      159.25      149.54     10.05 o 
  -7   3  10        9.15       13.52      4.51 o 
  -6   3  10      509.99      560.59     18.52 o 
  -5   3  10       93.25       97.69      8.20 o 
  -4   3  10       36.19       37.79      5.92 o 
  -3   3  10      613.20      638.02     19.71 o 
  -2   3  10       21.53       31.77      5.76 o 
  -1   3  10      101.21       99.75      8.42 o 
   0   3  10      106.33      112.02      8.69 o 
   1   3  10      147.66      161.00     10.21 o 
   2   3  10       76.37       82.05      7.76 o 
   3   3  10       49.23       60.27      7.17 o 
  -8   4  10      233.40      251.24     12.92 o 
  -7   4  10        1.73       -3.37      3.37 o 
  -6   4  10     1105.15     1140.62     28.40 o 
  -5   4  10       20.97       21.61      5.21 o 
  -4   4  10      384.61      362.72     14.93 o 
  -3   4  10        0.81        1.30      3.15 o 
  -2   4  10     1738.63     1828.70     38.34 o 
  -1   4  10       38.63       29.65      5.76 o 
   0   4  10      285.09      281.16     13.36 o 
   1   4  10        9.09       10.05      4.24 o 
   2   4  10      192.12      199.71     11.40 o 
  -7   5  10        8.91       10.15      4.94 o 
  -6   5  10      352.67      313.74     14.12 o 
  -5   5  10        0.48       -2.66      2.66 o 
  -4   5  10       89.47       99.04      8.74 o 
  -3   5  10      678.38      636.83     20.53 o 
  -2   5  10      126.63      123.80      9.61 o 
  -1   5  10       62.73       73.79      7.87 o 
   0   5  10       43.82       48.71      6.79 o 
  -4   6  10      289.96      273.78     13.47 o 
  -3   6  10        3.38        5.70      3.69 o 
  -3  -9  11       82.39       84.54      8.85 o 
  -2  -9  11      658.44      684.45     22.26 o 
  -1  -9  11       76.71       65.92      7.82 o 
   0  -9  11      648.28      648.72     21.29 o 
  -5  -8  11       61.09       63.10      7.98 o 
  -4  -8  11      184.47      177.61     11.29 o 
  -3  -8  11      317.41      363.21     15.64 o 
  -2  -8  11      157.42      130.16      9.50 o 
  -1  -8  11      204.09      221.27     12.05 o 
   0  -8  11      159.53      136.93     14.01 o 
   1  -8  11       10.75       11.41      2.96 o 
   2  -8  11        0.76        2.78      3.20 o 
  -7  -7  11       16.39       17.43      5.27 o 
  -6  -7  11      525.61      522.31     19.17 o 
  -5  -7  11       49.75       51.64      6.90 o 
  -4  -7  11     1531.07     1634.64     35.95 o 
  -3  -7  11      187.13      164.91     10.43 o 
  -2  -7  11      809.18      785.12     22.48 o 
  -1  -7  11       32.22       26.23      3.68 o 
   0  -7  11      910.60      925.97     24.71 o 
   1  -7  11       43.39       39.20      6.19 o 
   2  -7  11      504.53      532.63     13.00 o 
   3  -7  11       12.08       20.30      3.55 o 
  -7  -6  11      174.39      175.88     11.02 o 
  -6  -6  11        5.50        8.14      4.07 o 
  -5  -6  11      461.64      462.63     16.94 o 
  -4  -6  11      258.29      271.88     12.54 o 
  -3  -6  11      227.42      228.66     11.62 o 
  -2  -6  11      294.79      298.44     10.29 o 
  -1  -6  11      271.15      283.51     10.62 o 
   0  -6  11      215.60      217.20     10.53 o 
   1  -6  11       15.13       21.80      3.53 o 
   2  -6  11      181.71      174.89     24.52 o 
   3  -6  11      297.03      295.06      9.68 o 
  -8  -5  11      454.87      481.04     17.70 o 
  -7  -5  11      112.62      125.11      9.12 o 
  -6  -5  11      834.59      792.18     22.37 o 
  -5  -5  11      170.81      171.04     10.10 o 
  -4  -5  11     1474.49     1480.97     31.71 o 
  -3  -5  11       43.23       43.57      4.07 o 
  -2  -5  11     1756.67     1788.27     24.96 o 
  -1  -5  11       17.55       22.59      3.32 o 
   0  -5  11     1197.31     1213.89     19.77 o 
   1  -5  11      236.68      254.77      8.54 o 
   2  -5  11     1368.42     1432.62     22.81 o 
   3  -5  11        1.16        2.56      2.46 o 
   4  -5  11      617.06      698.67     21.39 o 
  -8  -4  11      307.69      309.73     13.74 o 
  -7  -4  11      194.91      216.38     11.40 o 
  -6  -4  11      572.00      555.38     17.59 o 
  -5  -4  11      434.34      422.40     10.42 o 
  -4  -4  11      145.23      137.83      6.12 o 
  -3  -4  11      315.71      325.78     10.26 o 
  -2  -4  11      449.54      448.33     10.68 o 
  -1  -4  11        9.58       11.67      2.79 o 
   0  -4  11      140.34      145.81      6.36 o 
   1  -4  11      577.59      588.77     13.01 o 
   2  -4  11       55.56       56.18      4.67 o 
   3  -4  11       70.78       74.09      6.95 o 
   4  -4  11      127.39      128.00      6.65 o 
  -5  -3  11      160.27      150.19      9.23 o 
  -4  -3  11      989.80     1018.12     24.81 o 
  -3  -3  11       14.51       16.13      4.51 o 
  -2  -3  11      963.71     1007.42     24.98 o 
  -1  -3  11        1.71        2.88      3.37 o 
   0  -3  11     1348.26     1389.04     31.28 o 
   1  -3  11       33.47       33.77      5.76 o 
   2  -3  11      856.07      893.01     24.87 o 
   3  -3  11        4.46        3.42      3.58 o 
   4  -3  11      763.75      801.79     24.38 o 
  -7  -2  11      136.06      120.82      8.58 o 
  -6  -2  11      165.89      170.88      9.99 o 
  -5  -2  11      263.06      236.69     11.62 o 
  -4  -2  11      160.28      170.66     10.05 o 
  -3  -2  11      342.21      326.23     13.74 o 
  -2  -2  11     1206.93     1194.05     27.86 o 
  -1  -2  11       12.83       21.61      5.16 o 
   0  -2  11      521.33      523.45     17.76 o 
   1  -2  11        2.42        4.89      3.80 o 
   2  -2  11       47.25       48.06      6.52 o 
   3  -2  11       10.78       17.92      4.94 o 
   4  -2  11      285.06      265.09     13.68 o 
  -7  -1  11       48.74       32.69      5.70 o 
  -6  -1  11     1786.67     1819.69     36.98 o 
  -5  -1  11      328.04      316.30     13.74 o 
  -4  -1  11     1970.42     2021.63     39.80 o 
  -3  -1  11        3.58        3.75      3.53 o 
  -2  -1  11     1536.02     1639.63     34.97 o 
  -1  -1  11       12.58        5.54      3.96 o 
   0  -1  11      831.61      824.92     23.02 o 
   1  -1  11      147.16      119.57      8.96 o 
   2  -1  11      503.92      514.71     18.30 o 
   3  -1  11       89.22       76.73      7.93 o 
  -9   0  11       70.06       63.42      7.28 o 
  -8   0  11       52.47       53.32      6.90 o 
  -7   0  11      110.90      129.02      9.18 o 
  -6   0  11      358.45      363.26     14.77 o 
  -5   0  11      103.82       98.66      8.53 o 
  -4   0  11      231.34      218.18     11.78 o 
  -3   0  11      417.06      406.05     15.80 o 
  -2   0  11     1028.88     1003.29     25.96 o 
  -1   0  11       12.85       17.92      4.83 o 
   0   0  11      545.77      548.10     18.57 o 
   1   0  11      219.06      220.40     11.78 o 
   2   0  11       65.22       57.45      7.06 o 
   3   0  11       74.70       82.43      8.31 o 
  -8   1  11      340.79      354.52     14.99 o 
  -7   1  11        9.67        5.16      4.02 o 
  -6   1  11      278.00      310.11     13.74 o 
  -5   1  11        2.68        4.83      3.91 o 
  -4   1  11      880.23      948.83     25.30 o 
  -3   1  11       12.24        9.34      4.18 o 
  -2   1  11      310.39      316.08     14.06 o 
  -1   1  11      174.45      175.12     10.75 o 
   0   1  11      624.80      579.32     19.33 o 
   1   1  11        5.05        2.12      3.48 o 
   2   1  11      733.54      728.92     22.37 o 
  -8   2  11      114.00      125.11      9.67 o 
  -7   2  11      233.35      215.52     12.00 o 
  -6   2  11       89.22       78.73      7.93 o 
  -5   2  11      255.77      262.32     13.14 o 
  -4   2  11       26.48       26.55      5.65 o 
  -3   2  11        7.90        4.89      3.80 o 
  -2   2  11      614.09      610.16     20.15 o 
  -1   2  11       21.69       15.64      4.94 o 
   0   2  11      272.70      273.02     13.47 o 
   1   2  11      125.91      143.62      9.83 o 
   2   2  11      228.78      214.70     12.05 o 
  -7   3  11       46.05       47.35      7.28 o 
  -6   3  11      411.93      415.56     16.72 o 
  -5   3  11        4.96        8.42      4.45 o 
  -4   3  11      120.46      153.29     10.48 o 
  -3   3  11        2.98        4.07      3.64 o 
  -2   3  11      583.39      605.50     20.36 o 
  -1   3  11        0.64        2.88      3.31 o 
   0   3  11      415.98      428.04     17.05 o 
  -6   4  11      104.24      107.89      9.45 o 
  -5   4  11      248.21      253.58     13.30 o 
  -4   4  11       39.57       32.74      6.24 o 
  -3   4  11       90.17       93.12      9.01 o 
  -2   4  11      143.90      141.07     10.26 o 
  -1   4  11      212.22      183.10     11.51 o 
  -5  -7  12        3.22       -0.27      3.26 o 
  -4  -7  12      470.17      524.48     19.06 o 
  -3  -7  12     1002.60     1121.72     28.51 o 
  -2  -7  12      202.81      192.17     11.24 o 
  -1  -7  12       41.04       40.62      4.43 o 
   0  -7  12       41.82       31.15      4.14 o 
  -6  -6  12      870.18      856.25     24.87 o 
  -5  -6  12       52.86       49.47      6.84 o 
  -4  -6  12     1408.50     1518.92     34.15 o 
  -3  -6  12       48.07       56.47      6.73 o 
  -2  -6  12     1204.83     1205.02     28.89 o 
  -1  -6  12      155.56      146.88      6.79 o 
   0  -6  12      441.01      405.92     11.17 o 
   1  -6  12       13.33       16.80      4.89 o 
  -7  -5  12      111.78      128.42      9.50 o 
  -6  -5  12      190.63      179.68     10.75 o 
  -5  -5  12       54.52       55.22      6.84 o 
  -4  -5  12      233.13      233.05     11.73 o 
  -3  -5  12      425.74      445.61     11.23 o 
  -2  -5  12      234.28      246.37      8.40 o 
  -1  -5  12      168.54      179.31     13.90 o 
   0  -5  12      321.11      300.69      9.43 o 
   1  -5  12      430.77      464.78     12.00 o 
   2  -5  12       49.58       49.39      4.74 o 
  -3  -4  12      181.28      179.24     10.48 o 
  -2  -4  12     1000.80     1101.31     27.20 o 
  -1  -4  12      137.43      139.71      9.50 o 
   0  -4  12      760.57      789.19     23.24 o 
   1  -4  12       22.25       13.36      4.72 o 
   2  -4  12      745.96      823.78     24.65 o 
  -6  -3  12       18.43       16.07      4.78 o 
  -5  -3  12       29.35       36.00      6.14 o 
  -4  -3  12      122.98      122.28      9.07 o 
  -3  -3  12      190.21      182.28     10.64 o 
  -2  -3  12      215.74      225.29     11.89 o 
  -1  -3  12       49.48       42.25      6.52 o 
   0  -3  12      388.20      379.01     15.80 o 
   1  -3  12      177.56      208.24     12.11 o 
   2  -3  12       94.59       94.81      9.07 o 
  -7  -2  12        1.27        1.63      3.58 o 
  -5  -2  12      168.06      185.32     11.02 o 
  -4  -2  12     1194.78     1285.54     30.57 o 
  -3  -2  12        0.75       -1.95      3.37 o 
  -2  -2  12     1144.98     1238.41     30.03 o 
  -1  -2  12       24.26       19.87      5.21 o 
   0  -2  12     1148.11     1197.74     29.92 o 
   1  -2  12      229.96      240.82     12.87 o 
   2  -2  12      509.33      527.58     19.38 o 
  -7  -1  12      115.00      131.02      9.88 o 
  -6  -1  12       56.05       63.04      7.55 o 
  -5  -1  12      158.50      138.74      9.94 o 
  -4  -1  12      429.84      437.71     17.05 o 
  -3  -1  12      379.72      404.15     16.24 o 
  -2  -1  12      555.55      565.42     19.33 o 
  -1  -1  12       40.80       40.89      6.57 o 
   0  -1  12        3.12        3.80      4.02 o 
   1  -1  12      227.72      220.57     12.54 o 
  -7   0  12       14.68       16.13      5.32 o 
  -6   0  12      921.77      995.20     27.04 o 
  -5   0  12       37.64       35.62      6.46 o 
  -4   0  12      594.11      616.30     20.74 o 
  -3   0  12       26.92       33.83      6.08 o 
  -2   0  12      710.37      694.98     22.10 o 
  -1   0  12       23.84       21.29      5.54 o 
   0   0  12      776.67      834.04     24.65 o 
   1   0  12       15.37       12.27      4.45 o 
  -6   1  12       68.90       79.22      8.47 o 
  -5   1  12       83.44       77.54      8.36 o 
  -4   1  12      112.30      123.21      9.61 o 
  -3   1  12       16.64       20.63      5.70 o 
  -2   1  12      555.45      543.32     19.66 o 
  -1   1  12       80.66      104.15      9.29 o 
   0   1  12      282.56      298.32     14.44 o 
  -5   2  12       64.26       54.68      7.93 o 
  -4   2  12      515.56      568.08     20.58 o 
  -3   2  12        0.69        0.00      3.48 o 
  -2   2  12      576.23      576.23     20.53 o 
  -4  -4  13        8.18        9.94      4.45 o 
  -3  -4  13      248.25      267.05     13.30 o 
  -2  -4  13      114.72      121.41      9.77 o 
  -4  -3  13      768.78      802.98     23.67 o 
  -3  -3  13      106.14      139.17     10.37 o 
  -2  -3  13      819.92      866.35     24.92 o 
  -4  -2  13       51.42       60.27      7.87 o 
  -3  -2  13       45.93       46.37      7.06 o 
  -2  -2  13      156.61      179.79     11.46 o 
  -3  -1  13       10.39       10.75      4.94 o 
                                                 
